# Supplementary material for: Crystal structure of 2-[2-(pyridin-3-yl)diazen-1-yl]aniline
Source: Acta Crystallogr E Crystallogr Commun. 2018 Jun 26;74(Pt 7):1013–6. doi: 10.1107/S2056989018008605 (PMC6038623; doi:10.1107/S2056989018008605)
Supplement: Supplementary file 1 [file e-74-01013-sup1.cif]

##############################################################################
#                                                                            #
# This CIF contains the data in a paper accepted for publication in          #
# Acta Crystallographica Section E. It conforms to the requirements of       #
# Notes for Authors for Acta Crystallographica Section E, and has been       #
# peer reviewed under the auspices of the IUCr Commission on Journals.       #
#                                                                            #
# Full details of the Crystallographic Information File format               #
# are given in the paper "The Crystallographic Information File (CIF):       #
# a New Standard Archive File for Crystallography" by S. R. Hall, F. H.      #
# Allen and I. D. Brown [Acta Cryst. (1991), A47, 655-685].                  #
#                                                                            #
# The current version of the core CIF dictionary is obtainable from          #
# ftp://ftp.iucr.org/pub/cif_core.dic.                                       #
#                                                                            #
# Software is freely available for graphical display of the structure(s)     #
# in this CIF. For information consult the CIF software page                 #
# http://www.iucr.org/resources/cif/software.                                #
#                                                                            #
# This file may be used for bona fide research purposes within the           #
# scientific community so long as proper attribution is given to the journal # 
# article from which it was obtained.                                        #
#                                                                            #
##############################################################################
data_I
_database_code_depnum_ccdc_archive 'CCDC 1848833'
_audit_creation_method     SHELXL-2014
_journal_date_recd_electronic     2018-06-08
_journal_date_accepted     2018-06-12
_journal_name_full     'Acta Crystallographica, Section E'
_journal_year     2018
_journal_volume     74
_journal_issue      7
_journal_page_first     1013
_journal_page_last     1016
_journal_paper_category     GO
_journal_paper_doi     10.1107/S2056989018008605
_journal_coeditor_code     WM5450
_publ_contact_author_name     'Aleksej Jochim'
_publ_contact_author_address
;
Institut f\"ur Anorganische Chemie
Christian-Albrechts-Universit\"at Kiel
Max-Eyth Str. 2
D-24118 Kiel
Germany
;
_publ_contact_author_email     rherges@oc.uni-kiel.de
_publ_contact_author_fax     +431-880-1558
_publ_contact_author_phone     +431-880-2440
_publ_section_title
;
Crystal structure of 2-[2-(pyridin-3-yl)diazen-1-yl]aniline
;
_publ_section_title_footnote     .
loop_
    _publ_author_name
    _publ_author_footnote
    _publ_author_address
    'Peters, Morten K.' .
;
Otto-Diels-Institut f\"ur Anorganische Chemie
Christian-Albrechts-Universit\"at Kiel
Otto-Hahn-Platz 4
D-24098 Kiel
Germany
;
    'N\"ather, Christian' .
;
Institut f\"ur Anorganische Chemie
Christian-Albrechts-Universit\"at Kiel
Max-Eyth Str. 2
D-24118 Kiel
Germany
;
    'Herges, Rainer' .
;
Otto-Diels-Institut f\"ur Anorganische Chemie
Christian-Albrechts-Universit\"at Kiel
Otto-Hahn-Platz 4
D-24098 Kiel
Germany
;
_publ_section_synopsis
;
In the crystal structure of the title compound the molecules are coplanar and
are linked into helical chains <i>via</i> N---H...N hydrogen bonding between
one of the amino H atoms and the pyridine N atoms.
;
_chemical_name_systematic
;
2-[2-(Pyridin-3-yl)diazen-1-yl]aniline
;
_chemical_name_common     ?
_chemical_formula_moiety     'C11 H10 N4'
_chemical_formula_sum     'C11 H10 N4'
_chemical_formula_iupac     'C11 H10 N4'
_chemical_formula_weight     198.23
_chemical_melting_point     ?
_shelx_space_group_comment
;
The symmetry employed for this shelxl refinement is uniquely defined
by the following loop, which should always be used as a source of
symmetry information in preference to the above space-group names.
They are only intended as comments.
;
_space_group_crystal_system     monoclinic
_space_group_name_H-M_alt     'P 2/n'
_space_group_name_Hall     '-P 2yac'
loop_
    _space_group_symop_operation_xyz
    'x, y, z'
    '-x+1/2, y, -z+1/2'
    '-x, -y, -z'
    'x-1/2, -y, z-1/2'
_cell_length_a     13.2798(8)
_cell_length_b     5.9792(3)
_cell_length_c     13.4130(9)
_cell_angle_alpha     90
_cell_angle_beta     113.046(7)
_cell_angle_gamma     90
_cell_volume     980.03(11)
_cell_formula_units_Z     4
_cell_measurement_reflns_used     8233
_cell_measurement_theta_min     3.301
_cell_measurement_theta_max     27.00
_cell_measurement_temperature     200(2)
_exptl_crystal_description     block
_exptl_crystal_colour     orange
_exptl_crystal_size_max     0.20
_exptl_crystal_size_mid     0.15
_exptl_crystal_size_min     0.15
_exptl_crystal_density_diffrn     1.344
_exptl_crystal_density_meas     ?
_exptl_crystal_density_method     ?
_exptl_crystal_F_000     416
_exptl_absorpt_coefficient_mu     0.086
_exptl_absorpt_correction_type     none
_exptl_absorpt_process_details     ?
_shelx_estimated_absorpt_T_min     ?
_shelx_estimated_absorpt_T_max     ?
_exptl_absorpt_correction_T_min     ?
_exptl_absorpt_correction_T_max     ?
_exptl_special_details     ?
_diffrn_ambient_temperature     200(2)
_diffrn_radiation_type     MoK\a
_diffrn_radiation_wavelength     0.71073
_diffrn_measurement_device_type     'Stoe IPDS-1'
_diffrn_measurement_method     'Phi scans'
_diffrn_detector_area_resol_mean     ?
_diffrn_reflns_number     8233
_diffrn_reflns_av_R_equivalents     0.0726
_diffrn_reflns_theta_min     3.301
_diffrn_reflns_theta_max     27.000
_diffrn_reflns_theta_full     25.242
_diffrn_measured_fraction_theta_max     0.994
_diffrn_measured_fraction_theta_full     0.993
_diffrn_reflns_limit_h_min     -16
_diffrn_reflns_limit_h_max     16
_diffrn_reflns_limit_k_min     -7
_diffrn_reflns_limit_k_max     7
_diffrn_reflns_limit_l_min     -17
_diffrn_reflns_limit_l_max     17
_refine_special_details     ?
_reflns_number_total     2137
_reflns_number_gt     1731
_reflns_threshold_expression     'I > 2\s(I)'
_refine_ls_structure_factor_coef     Fsqd
_refine_ls_matrix_type     full
_refine_ls_R_factor_all     0.0483
_refine_ls_R_factor_gt     0.0387
_refine_ls_wR_factor_gt     0.1078
_refine_ls_wR_factor_ref     0.1133
_refine_ls_goodness_of_fit_ref     1.039
_refine_ls_restrained_S_all     1.039
_refine_ls_number_reflns     2137
_refine_ls_number_parameters     145
_refine_ls_number_restraints     0
_refine_ls_hydrogen_treatment     mixed
_refine_ls_weighting_scheme     calc
_refine_ls_weighting_details
              'w=1/[\s^2^(Fo^2^)+(0.0675P)^2^+0.0778P] where P=(Fo^2^+2Fc^2^)/3'
_atom_sites_solution_hydrogens     mixed
_atom_sites_solution_primary     ?
_atom_sites_solution_secondary     ?
_refine_ls_shift/su_max     0.000
_refine_ls_shift/su_mean     0.000
_refine_diff_density_max     0.206
_refine_diff_density_min     -0.182
_refine_ls_extinction_method
;
SHELXL2014 (Sheldrick, 2015)
;
_refine_ls_extinction_coef     0.054(14)
_refine_ls_extinction_expression
                                  'Fc^*^=kFc[1+0.001xFc^2^\l^3^/sin(2\q)]^-1/4^'
loop_
    _atom_type_symbol
    _atom_type_description
    _atom_type_scat_dispersion_real
    _atom_type_scat_dispersion_imag
    _atom_type_scat_source
    'C' 'C' 0.0033 0.0016
                         'International Tables Vol C Tables 4.2.6.8 and 6.1.1.4'
    'H' 'H' 0.0000 0.0000
                         'International Tables Vol C Tables 4.2.6.8 and 6.1.1.4'
    'N' 'N' 0.0061 0.0033
                         'International Tables Vol C Tables 4.2.6.8 and 6.1.1.4'
_computing_data_collection
;
X-AREA (Stoe, 2008)
;
_computing_cell_refinement
;
X-AREA (Stoe, 2008)
;
_computing_data_reduction
;
X-AREA (Stoe, 2008)
;
_computing_structure_solution
;
SHELXS97 (Sheldrick, 2008)
;
_computing_structure_refinement
;
SHELXL2014 (Sheldrick, 2015)
;
_computing_molecular_graphics
;
XP (Sheldrick, 2008) and DIAMOND (Brandenburg, 2014)
;
_computing_publication_material
;
publCIF (Westrip, 2010)
;
loop_
    _atom_site_type_symbol
    _atom_site_label
    _atom_site_fract_x
    _atom_site_fract_y
    _atom_site_fract_z
    _atom_site_U_iso_or_equiv
    _atom_site_adp_type
    _atom_site_calc_flag
    _atom_site_occupancy
    _atom_site_disorder_assembly
    _atom_site_disorder_group
    C C1 0.42109(8) 0.49909(17) 0.67373(8) 0.0197(3) Uani d 1 . .
    C C2 0.40530(8) 0.65338(19) 0.74372(9) 0.0240(3) Uani d 1 . .
    H H2 0.3449 0.6313 0.7638 0.029 Uiso calc 1 . .
    N N1 0.46934(7) 0.83068(16) 0.78456(8) 0.0264(3) Uani d 1 . .
    C C3 0.55368(9) 0.85966(19) 0.75476(9) 0.0252(3) Uani d 1 . .
    H H3 0.5997 0.9861 0.7817 0.030 Uiso calc 1 . .
    C C4 0.57689(9) 0.71309(19) 0.68624(9) 0.0261(3) Uani d 1 . .
    H H4 0.6382 0.7387 0.6680 0.031 Uiso calc 1 . .
    C C5 0.51034(9) 0.53033(18) 0.64487(9) 0.0236(3) Uani d 1 . .
    H H5 0.5248 0.4281 0.5979 0.028 Uiso calc 1 . .
    N N2 0.34292(7) 0.32432(14) 0.63669(7) 0.0218(2) Uani d 1 . .
    N N3 0.35904(7) 0.19490(15) 0.56895(7) 0.0216(2) Uani d 1 . .
    C C6 0.28594(8) 0.01793(17) 0.52757(8) 0.0205(3) Uani d 1 . .
    C C7 0.19205(8) -0.03083(18) 0.55077(8) 0.0221(3) Uani d 1 . .
    C C8 0.13128(9) -0.22461(19) 0.50278(9) 0.0272(3) Uani d 1 . .
    H H8 0.0687 -0.2617 0.5171 0.033 Uiso calc 1 . .
    C C9 0.16052(9) -0.3602(2) 0.43605(9) 0.0294(3) Uani d 1 . .
    H H9 0.1186 -0.4903 0.4059 0.035 Uiso calc 1 . .
    C C10 0.25156(10) -0.30942(19) 0.41168(9) 0.0291(3) Uani d 1 . .
    H H10 0.2705 -0.4022 0.3642 0.035 Uiso calc 1 . .
    C C11 0.31265(9) -0.12381(19) 0.45757(9) 0.0247(3) Uani d 1 . .
    H H11 0.3747 -0.0897 0.4418 0.030 Uiso calc 1 . .
    N N4 0.15968(9) 0.09982(18) 0.61468(9) 0.0308(3) Uani d 1 . .
    H H1N4 0.2024(12) 0.210(2) 0.6510(12) 0.034(4) Uiso d 1 . .
    H H2N4 0.1081(13) 0.045(3) 0.6365(13) 0.045(4) Uiso d 1 . .
loop_
    _atom_site_aniso_label
    _atom_site_aniso_U_11
    _atom_site_aniso_U_22
    _atom_site_aniso_U_33
    _atom_site_aniso_U_12
    _atom_site_aniso_U_13
    _atom_site_aniso_U_23
    C1 0.0178(5) 0.0203(5) 0.0213(5) 0.0009(4) 0.0080(4) 0.0027(4)
    C2 0.0186(5) 0.0268(6) 0.0293(5) 0.0009(4) 0.0125(4) -0.0011(4)
    N1 0.0232(5) 0.0264(5) 0.0313(5) 0.0005(4) 0.0125(4) -0.0045(4)
    C3 0.0219(5) 0.0222(5) 0.0309(6) -0.0024(4) 0.0098(4) -0.0007(4)
    C4 0.0221(5) 0.0284(6) 0.0321(6) -0.0021(4) 0.0152(4) 0.0021(5)
    C5 0.0242(5) 0.0251(6) 0.0262(6) 0.0005(4) 0.0150(4) 0.0000(4)
    N2 0.0211(4) 0.0221(5) 0.0240(5) -0.0010(3) 0.0106(4) 0.0000(4)
    N3 0.0220(4) 0.0196(5) 0.0238(5) -0.0001(3) 0.0097(4) 0.0019(4)
    C6 0.0203(5) 0.0198(5) 0.0211(5) 0.0008(4) 0.0078(4) 0.0032(4)
    C7 0.0208(5) 0.0240(6) 0.0208(5) -0.0005(4) 0.0073(4) 0.0037(4)
    C8 0.0226(5) 0.0300(6) 0.0274(6) -0.0050(4) 0.0080(4) 0.0028(5)
    C9 0.0279(6) 0.0238(6) 0.0301(6) -0.0046(4) 0.0045(5) -0.0016(5)
    C10 0.0304(6) 0.0255(6) 0.0296(6) 0.0034(5) 0.0099(5) -0.0029(5)
    C11 0.0236(5) 0.0249(6) 0.0267(6) 0.0025(4) 0.0110(4) 0.0023(4)
    N4 0.0291(5) 0.0351(6) 0.0362(6) -0.0100(4) 0.0214(4) -0.0073(5)
_geom_special_details
;
 All esds (except the esd in the dihedral angle between two l.s. planes)
 are estimated using the full covariance matrix.  The cell esds are taken
 into account individually in the estimation of esds in distances, angles
 and torsion angles; correlations between esds in cell parameters are only
 used when they are defined by crystal symmetry.  An approximate (isotropic)
 treatment of cell esds is used for estimating esds involving l.s. planes.
;
loop_
    _geom_bond_atom_site_label_1
    _geom_bond_atom_site_label_2
    _geom_bond_site_symmetry_2
    _geom_bond_distance
    _geom_bond_publ_flag
    C1 C2 . 1.3895(15) ?
    C1 C5 . 1.3959(14) ?
    C1 N2 . 1.4186(13) ?
    C2 N1 . 1.3350(14) ?
    C2 H2 . 0.9500 ?
    N1 C3 . 1.3397(13) ?
    C3 C4 . 1.3892(15) ?
    C3 H3 . 0.9500 ?
    C4 C5 . 1.3781(15) ?
    C4 H4 . 0.9500 ?
    C5 H5 . 0.9500 ?
    N2 N3 . 1.2738(12) ?
    N3 C6 . 1.3958(13) ?
    C6 C11 . 1.4094(15) ?
    C6 C7 . 1.4283(14) ?
    C7 N4 . 1.3484(15) ?
    C7 C8 . 1.4148(15) ?
    C8 C9 . 1.3716(17) ?
    C8 H8 . 0.9500 ?
    C9 C10 . 1.4035(17) ?
    C9 H9 . 0.9500 ?
    C10 C11 . 1.3703(16) ?
    C10 H10 . 0.9500 ?
    C11 H11 . 0.9500 ?
    N4 H1N4 . 0.881(16) ?
    N4 H2N4 . 0.904(16) ?
loop_
    _geom_angle_atom_site_label_1
    _geom_angle_atom_site_label_2
    _geom_angle_atom_site_label_3
    _geom_angle_site_symmetry_1
    _geom_angle_site_symmetry_3
    _geom_angle
    _geom_angle_publ_flag
    C2 C1 C5 . . 117.88(10) ?
    C2 C1 N2 . . 116.26(9) ?
    C5 C1 N2 . . 125.86(10) ?
    N1 C2 C1 . . 124.34(10) ?
    N1 C2 H2 . . 117.8 ?
    C1 C2 H2 . . 117.8 ?
    C2 N1 C3 . . 116.94(9) ?
    N1 C3 C4 . . 122.94(10) ?
    N1 C3 H3 . . 118.5 ?
    C4 C3 H3 . . 118.5 ?
    C5 C4 C3 . . 119.55(10) ?
    C5 C4 H4 . . 120.2 ?
    C3 C4 H4 . . 120.2 ?
    C4 C5 C1 . . 118.35(10) ?
    C4 C5 H5 . . 120.8 ?
    C1 C5 H5 . . 120.8 ?
    N3 N2 C1 . . 113.14(9) ?
    N2 N3 C6 . . 117.34(9) ?
    N3 C6 C11 . . 113.80(9) ?
    N3 C6 C7 . . 126.78(10) ?
    C11 C6 C7 . . 119.42(10) ?
    N4 C7 C8 . . 119.78(10) ?
    N4 C7 C6 . . 122.88(10) ?
    C8 C7 C6 . . 117.34(10) ?
    C9 C8 C7 . . 121.61(10) ?
    C9 C8 H8 . . 119.2 ?
    C7 C8 H8 . . 119.2 ?
    C8 C9 C10 . . 120.92(10) ?
    C8 C9 H9 . . 119.5 ?
    C10 C9 H9 . . 119.5 ?
    C11 C10 C9 . . 118.89(10) ?
    C11 C10 H10 . . 120.6 ?
    C9 C10 H10 . . 120.6 ?
    C10 C11 C6 . . 121.81(10) ?
    C10 C11 H11 . . 119.1 ?
    C6 C11 H11 . . 119.1 ?
    C7 N4 H1N4 . . 119.2(9) ?
    C7 N4 H2N4 . . 117.8(10) ?
    H1N4 N4 H2N4 . . 119.8(14) ?
loop_
    _geom_torsion_atom_site_label_1
    _geom_torsion_atom_site_label_2
    _geom_torsion_atom_site_label_3
    _geom_torsion_atom_site_label_4
    _geom_torsion_site_symmetry_1
    _geom_torsion_site_symmetry_2
    _geom_torsion_site_symmetry_3
    _geom_torsion_site_symmetry_4
    _geom_torsion
    _geom_torsion_publ_flag
    C5 C1 C2 N1 . . . . 0.57(16) ?
    N2 C1 C2 N1 . . . . -178.53(10) ?
    C1 C2 N1 C3 . . . . 0.34(16) ?
    C2 N1 C3 C4 . . . . -1.12(16) ?
    N1 C3 C4 C5 . . . . 0.96(17) ?
    C3 C4 C5 C1 . . . . 0.01(16) ?
    C2 C1 C5 C4 . . . . -0.72(15) ?
    N2 C1 C5 C4 . . . . 178.28(10) ?
    C2 C1 N2 N3 . . . . 176.88(9) ?
    C5 C1 N2 N3 . . . . -2.14(15) ?
    C1 N2 N3 C6 . . . . -179.80(8) ?
    N2 N3 C6 C11 . . . . -176.92(9) ?
    N2 N3 C6 C7 . . . . 1.96(15) ?
    N3 C6 C7 N4 . . . . 2.90(17) ?
    C11 C6 C7 N4 . . . . -178.27(10) ?
    N3 C6 C7 C8 . . . . -177.68(9) ?
    C11 C6 C7 C8 . . . . 1.15(15) ?
    N4 C7 C8 C9 . . . . 179.05(10) ?
    C6 C7 C8 C9 . . . . -0.39(15) ?
    C7 C8 C9 C10 . . . . -0.88(17) ?
    C8 C9 C10 C11 . . . . 1.36(17) ?
    C9 C10 C11 C6 . . . . -0.56(17) ?
    N3 C6 C11 C10 . . . . 178.29(9) ?
    C7 C6 C11 C10 . . . . -0.69(16) ?
    C1 N2 N3 C6 . . . . -179.80(8) ?
loop_
    _geom_hbond_atom_site_label_D
    _geom_hbond_atom_site_label_H
    _geom_hbond_atom_site_label_A
    _geom_hbond_site_symmetry_A
    _geom_hbond_distance_DH
    _geom_hbond_distance_HA
    _geom_hbond_distance_DA
    _geom_hbond_angle_DHA
    N4 H1N4 N2 . 0.881(16) 2.066(15) 2.6922(14) 127.3(12)
    N4 H2N4 N1 2_546 0.904(16) 2.163(16) 3.0274(14) 159.7(14)
_shelx_hkl_file
;
  -2   0   0  558.25   13.60   0
   2   0   0  545.92   13.84   0
   3   0   0    1.81    6.65   0
  -3   0   0    3.42    6.91   0
  -4   0   0 4285.46   23.98   0
   4   0   0 4397.23   24.11   0
  -5   0   0   -0.16    3.98   0
   5   0   0   -0.95    5.49   0
  -6   0   0 1828.34   14.05   0
   6   0   0 1772.38   13.84   0
   7   0   0   -2.37    5.04   0
  -7   0   0   -2.42    5.38   0
  -8   0   0  175.92    6.53   0
  -8   0   0  228.30    6.87   0
   8   0   0  178.84    4.92   0
  -9   0   0   -5.45    3.79   0
  -9   0   0    2.08    3.71   0
   9   0   0   -2.25    3.54   0
  10   0   0  372.12    8.15   0
 -10   0   0  373.96    6.68   0
 -10   0   0  459.71    7.13   0
 -11   0   0   -4.84    4.38   0
  11   0   0    5.54    6.05   0
 -11   0   0    7.93    6.41   0
 -12   0   0  392.87    8.07   0
 -12   0   0  489.34    8.67   0
  12   0   0  394.71    7.97   0
 -13   0   0   -7.62    7.85   0
 -13   0   0    3.60    7.55   0
  13   0   0   -3.67    7.58   0
 -14   0   0  197.41    8.75   0
 -14   0   0  162.97    8.26   0
  14   0   0  154.01    8.24   0
 -15   0   0   13.15    9.50   0
 -15   0   0   -4.38    9.51   0
  15   0   0   -7.64    9.50   0
   0   1   0 1063.38   21.89   0
   0  -1   0 1071.31   22.22   0
  -1   1   0  356.43   11.72   0
  -1  -1   0  415.99   16.21   0
   1   1   0  423.08   15.28   0
   1  -1   0  353.46   12.02   0
   2  -1   0 5277.33   31.64   0
   3   1   0 1847.66   20.03   0
  -3  -1   0 1472.18   18.40   0
  -3  -1   0 1915.69   20.68   0
   3  -1   0 1557.80   16.22   0
  -3   1   0 1450.71   14.88   0
  -4  -1   0   16.46    6.48   0
   4  -1   0   13.90    5.89   0
  -4  -1   0   15.53    6.26   0
  -4   1   0   12.86    5.90   0
   4   1   0   14.87    5.81   0
  -5  -1   0 1549.96   14.93   0
   5   1   0 1270.64   13.46   0
  -5  -1   0 1361.39   14.05   0
   5  -1   0 1307.78   11.87   0
  -5   1   0 1212.47   11.42   0
   6   1   0 1039.69   11.61   0
  -6  -1   0 1296.58   12.99   0
  -6   1   0  992.18    9.85   0
  -6  -1   0 1096.87   12.07   0
   6  -1   0 1077.04   11.03   0
  -7  -1   0  221.71    7.17   0
   7  -1   0  223.44    5.64   0
   7   1   0  210.99    5.78   0
  -7  -1   0  276.62    7.63   0
  -7   1   0  207.81    6.71   0
  -8  -1   0 1042.71   10.84   0
   8  -1   0  875.95    9.33   0
   8   1   0  834.94    9.78   0
  -8   1   0  808.39    9.19   0
  -8  -1   0  875.43    9.21   0
  -9   1   0   13.85    5.22   0
   9   1   0   13.23    5.13   0
  -9  -1   0    9.96    5.37   0
  -9  -1   0   12.18    5.51   0
   9  -1   0   15.75    5.16   0
 -10  -1   0   -2.32    6.48   0
  10   1   0   -1.79    6.37   0
 -10   1   0    0.23    6.51   0
 -10  -1   0   -1.31    6.81   0
  10  -1   0    7.89    6.28   0
 -11  -1   0  885.00   10.31   0
  11   1   0  729.72    9.65   0
 -11  -1   0  696.40    9.64   0
 -11   1   0  677.57    9.24   0
  11  -1   0  615.65    7.61   0
 -11   1   0  830.24    8.50   0
  12  -1   0 1356.10   10.33   0
 -12  -1   0 1714.38   12.95   0
 -12  -1   0 1343.19   10.47   0
  12   1   0 1471.97   12.02   0
 -12   1   0 1330.20   10.10   0
 -12   1   0 1661.62   11.32   0
 -13  -1   0  407.02    9.23   0
 -13  -1   0  501.08    9.79   0
  13  -1   0  379.64    9.20   0
 -13   1   0  490.99    9.71   0
 -13   1   0  381.01    9.11   0
  13   1   0  402.84    9.31   0
  14  -1   0   37.54    7.80   0
 -14   1   0   24.51    7.90   0
 -14  -1   0   40.18    8.04   0
 -14  -1   0   29.40    7.94   0
 -14   1   0   58.42    8.15   0
 -15   1   0  285.25   10.82   0
 -15  -1   0  206.68    7.90   0
  15  -1   0  214.25   10.16   0
 -15  -1   0  279.97   10.66   0
 -15   1   0  200.32    7.79   0
   0   2   0  912.55   15.05   0
   0  -2   0  893.34   15.42   0
  -1   2   0 1638.91   17.59   0
   1   2   0 1816.00   21.94   0
  -1  -2   0 1685.59   21.72   0
   1  -2   0 1602.64   17.72   0
  -2   2   0   20.08    5.73   0
   2  -2   0   18.88    5.99   0
   2   2   0   22.10    5.61   0
  -2  -2   0   19.58    7.67   0
   3  -2   0  143.62    7.05   0
  -3   2   0  129.54    5.58   0
  -3  -2   0  158.02    8.14   0
   3   2   0  172.64    8.84   0
  -4  -2   0 3139.85   23.08   0
  -4  -2   0 2610.96   21.60   0
  -4   2   0 2423.20   15.80   0
   4  -2   0 2680.36   17.00   0
   4   2   0 3154.54   23.12   0
  -5   2   0   32.22    5.72   0
   5  -2   0   37.95    4.30   0
  -5  -2   0   37.43    5.80   0
  -5  -2   0   41.85    6.34   0
  -6  -2   0   32.01    5.70   0
  -6  -2   0   35.65    5.83   0
   6  -2   0   33.50    5.36   0
  -6   2   0   22.89    5.36   0
  -7  -2   0  755.26   10.21   0
  -7  -2   0  847.03   10.77   0
  -7   2   0  653.50    8.55   0
   7  -2   0  711.71    8.02   0
  -8  -2   0  627.19    9.37   0
   8  -2   0  613.84    7.44   0
  -8  -2   0  764.63    9.04   0
  -8   2   0  538.70    8.01   0
  -9  -2   0  124.04    7.63   0
  -9   2   0  110.02    7.11   0
   9  -2   0  127.59    7.34   0
  -9  -2   0  139.95    7.94   0
  10  -2   0 1952.78   13.01   0
 -10  -2   0 1920.04   13.90   0
 -10   2   0 1856.83   12.53   0
 -10  -2   0 2339.90   15.28   0
 -11  -2   0  674.54    9.54   0
 -11  -2   0  814.03   10.24   0
  11  -2   0  680.35    7.88   0
 -11   2   0  627.00    7.48   0
  12  -2   0    4.23    6.14   0
 -12   2   0   -7.49    4.37   0
 -12  -2   0   -0.88    6.24   0
 -12  -2   0   11.42    4.46   0
 -13  -2   0    5.50    7.67   0
  13  -2   0   -2.49    7.59   0
 -13  -2   0    9.96    7.94   0
 -13   2   0   22.51    8.01   0
 -13   2   0    9.96    7.58   0
  14  -2   0    9.02    5.58   0
 -14   2   0   19.14    5.64   0
 -14  -2   0   21.49    7.94   0
 -14   2   0   12.61    7.92   0
 -14  -2   0   11.07    7.92   0
 -15  -2   0    5.85    9.67   0
  15  -2   0    1.21    9.57   0
 -15   2   0    8.39    9.68   0
 -15   2   0    7.45    9.72   0
 -15  -2   0   12.26    6.83   0
   0  -3   0   -0.15    5.52   0
   0   3   0    2.84    6.32   0
   1  -3   0  105.53    6.71   0
   1   3   0  119.35    7.71   0
  -1   3   0  104.77    6.43   0
  -1  -3   0  106.97    7.06   0
  -2   3   0 6915.81   28.35   0
   2  -3   0 7010.14   28.78   0
   2   3   0 8227.98   38.76   0
  -2  -3   0 7057.28   35.88   0
   3   3   0   27.36    5.68   0
  -3  -3   0   18.74    5.99   0
   3  -3   0   17.64    5.66   0
  -3   3   0   17.02    5.50   0
   4  -3   0   89.71    6.02   0
  -4  -3   0   94.42    7.69   0
  -4   3   0   93.20    5.85   0
   4   3   0  109.46    7.69   0
  -5  -3   0  110.83    6.80   0
  -5   3   0   96.24    5.73   0
   5   3   0  120.28    6.71   0
   5  -3   0   93.91    6.00   0
  -5  -3   0   97.20    6.51   0
  -6   3   0  291.64    5.84   0
  -6  -3   0  280.78    7.92   0
   6  -3   0  299.92    6.03   0
  -6  -3   0  360.02    9.46   0
  -7   3   0   47.84    5.38   0
   7  -3   0   45.43    5.46   0
  -7  -3   0   41.03    6.79   0
  -7  -3   0   50.60    5.80   0
   8  -3   0   41.01    6.64   0
  -8  -3   0   38.78    6.79   0
  -8  -3   0   40.73    7.04   0
  -8   3   0   36.59    4.71   0
  -9   3   0  530.69    8.53   0
   9  -3   0  570.52    7.55   0
  -9  -3   0  717.99   10.36   0
  -9  -3   0  593.36    9.85   0
  10  -3   0   66.52    4.77   0
 -10   3   0   57.66    6.40   0
 -10  -3   0   74.04    6.90   0
 -10  -3   0   59.92    6.75   0
  11  -3   0    4.41    6.18   0
 -11  -3   0    3.14    6.35   0
 -11   3   0   -0.73    4.37   0
 -11  -3   0    4.19    6.34   0
  12  -3   0  284.78    6.80   0
 -12  -3   0  344.67    9.49   0
 -12  -3   0  283.07    9.19   0
 -12   3   0  259.66    8.61   0
  13  -3   0   25.11    7.75   0
 -13   3   0   13.16    7.83   0
 -13  -3   0   20.25    5.59   0
 -13  -3   0   23.52    7.87   0
 -14   3   0   18.87    9.96   0
 -14   3   0   15.32    6.89   0
  14  -3   0   18.72    9.57   0
 -14  -3   0   27.39    9.58   0
 -14  -3   0   26.44    9.73   0
   0   4   0   -1.73    5.04   0
   0  -4   0    3.16    5.27   0
  -1  -4   0   28.65    5.75   0
   1   4   0   36.07    5.50   0
   1  -4   0   29.52    5.69   0
  -1   4   0   32.84    5.41   0
   2  -4   0   16.38    5.42   0
  -2   4   0   16.25    5.17   0
  -2  -4   0   14.13    5.48   0
   2   4   0   15.38    5.29   0
  -3  -4   0  193.10    7.61   0
   3  -4   0  190.19    5.55   0
   3   4   0  232.34    8.92   0
  -3   4   0  190.70    6.52   0
   4   4   0  141.14    7.18   0
  -4   4   0  108.65    5.85   0
  -4  -4   0  118.91    6.78   0
   4  -4   0  119.59    6.11   0
  -5  -4   0   23.22    6.75   0
   5  -4   0   17.71    4.76   0
  -5   4   0   19.45    6.48   0
  -5  -4   0   24.97    8.30   0
   5   4   0   19.93    8.38   0
  -6   4   0  534.93    8.85   0
   6  -4   0  579.62    9.25   0
  -6  -4   0  603.16   11.04   0
  -6  -4   0  554.81   10.73   0
   6   4   0  695.83   12.90   0
  -7  -4   0  264.62    8.50   0
  -7   4   0  228.86    7.40   0
  -7  -4   0  277.03    8.67   0
   7  -4   0  260.86    7.67   0
   8  -4   0  142.23    6.99   0
  -8  -4   0  145.21    7.48   0
  -8  -4   0  140.79    7.38   0
  -8   4   0  120.39    6.87   0
  -9   4   0    1.42    6.12   0
  -9  -4   0   -3.17    7.59   0
  -9  -4   0    1.36    6.18   0
   9  -4   0   -8.86    4.55   0
 -10  -4   0  376.43    9.90   0
 -10  -4   0  413.49    9.98   0
  10  -4   0  395.85    9.09   0
 -10   4   0  369.75    9.08   0
  11  -4   0    2.14    7.69   0
 -11  -4   0    6.60    7.59   0
 -11   4   0    4.82    5.38   0
 -11  -4   0   -4.93    7.65   0
 -12   4   0   28.28    7.95   0
 -12  -4   0   22.20    8.14   0
  12  -4   0   21.88    8.07   0
 -12  -4   0   25.10    8.24   0
  13  -4   0    8.60    6.83   0
 -13  -4   0    0.44    9.66   0
 -13  -4   0    0.18    9.70   0
 -13   4   0  -12.82    9.69   0
   0   5   0  345.73    9.05   0
   0  -5   0  352.15    9.17   0
  -1  -5   0   69.34    7.11   0
  -1   5   0   71.31    6.92   0
   1  -5   0   75.22    7.05   0
   1   5   0   82.98    8.41   0
  -2  -5   0   49.47    8.12   0
   2   5   0   52.34    8.35   0
  -2   5   0   54.65    6.65   0
   2  -5   0   54.78    6.74   0
  -3  -5   0    2.54    7.54   0
   3  -5   0   -1.59    6.35   0
  -3   5   0   -7.11    6.30   0
   3   5   0   -1.06    7.92   0
  -4  -5   0    0.58    7.58   0
   4  -5   0    2.43    6.17   0
   4   5   0    0.30    6.59   0
  -4   5   0    0.98    6.23   0
   5  -5   0  119.78    7.03   0
  -5  -5   0  123.17    8.81   0
  -5   5   0  125.76    6.71   0
  -5  -5   0  122.32    7.51   0
   5   5   0  153.98    9.25   0
  -6  -5   0  123.87    7.39   0
   6   5   0  138.19    9.34   0
   6  -5   0  126.06    7.00   0
  -6   5   0  120.24    6.79   0
  -6  -5   0  117.58    7.36   0
  -7   5   0    1.76    4.40   0
  -7  -5   0    4.32    7.39   0
  -7  -5   0    2.18    7.68   0
   7  -5   0    8.52    4.30   0
  -8  -5   0  138.89    9.58   0
  -8   5   0  115.02    7.96   0
  -8  -5   0  133.23    8.61   0
   8  -5   0  149.23    8.10   0
  -9  -5   0   15.85    8.80   0
  -9  -5   0   12.63    9.36   0
   9  -5   0   13.62    7.65   0
  -9   5   0   21.23    5.42   0
 -10  -5   0   26.66    7.89   0
  10  -5   0   24.36    5.65   0
 -10   5   0   16.77    7.84   0
 -10  -5   0   28.69    9.21   0
 -11  -5   0   45.46   11.77   0
 -11  -5   0   51.74   11.52   0
  11  -5   0   38.05    9.81   0
 -11   5   0   32.62    9.77   0
   0   6   0 2214.91   17.64   0
   0  -6   0 2116.98   17.32   0
  -1   6   0   34.44    6.44   0
  -1  -6   0   25.18    6.53   0
   1   6   0   28.96    8.12   0
   1  -6   0   24.52    6.53   0
  -2  -6   0   20.63    7.55   0
  -2   6   0   12.43    6.46   0
   2  -6   0   20.05    6.41   0
   2   6   0   22.48    6.59   0
   3  -6   0  670.80   10.08   0
  -3  -6   0  622.19   12.58   0
   3   6   0  777.53   14.70   0
  -3   6   0  644.96   10.02   0
  -4  -6   0   35.01    8.89   0
  -4   6   0   33.18    7.73   0
   4  -6   0   35.94    7.80   0
   4   6   0  103.01   11.35   0
   5   6   0    2.26    9.54   0
  -5   6   0   -8.12    7.60   0
  -5  -6   0    2.51    8.67   0
  -5  -6   0    2.09    8.60   0
   5  -6   0   -3.88    5.49   0
  -6  -6   0   20.86    7.32   0
  -6   6   0   20.99    7.60   0
  -6  -6   0   18.40    8.93   0
   6  -6   0   11.71    7.89   0
   7  -6   0   95.61    6.06   0
  -7   6   0   82.36    6.04   0
  -7  -6   0   94.69    9.89   0
  -7  -6   0   81.67    9.74   0
  -8  -6   0    4.85    9.28   0
  -8  -6   0    6.82    9.15   0
   8  -6   0   11.75    7.80   0
  -8   6   0    9.21    5.55   0
  -9  -6   0    6.61   11.26   0
  -9   6   0    6.04    9.46   0
  -9  -6   0    6.85    9.32   0
   9  -6   0    8.68    9.58   0
   0   7   0   15.86    7.81   0
   0  -7   0   13.68    7.46   0
   1   7   0   26.66    9.99   0
   1  -7   0   21.59    9.16   0
  -1   7   0   23.48    9.70   0
  -1  -7   0   22.97    9.17   0
  -2  -7   0    4.65    9.11   0
   2  -7   0    6.80    7.55   0
  -2   7   0   -0.04    8.00   0
   2   7   0    5.88    9.85   0
   3  -7   0   10.45    7.90   0
  -3  -7   0    2.44    9.28   0
   3   7   0    2.58    9.92   0
  -3   7   0    1.26    8.06   0
   4   7   0  626.90   17.49   0
  -4  -7   0  514.63   17.02   0
  -4  -7   0  538.12   17.44   0
   4  -7   0  540.50   12.09   0
  -4   7   0  490.09   11.94   0
  -5  -7   0  223.57   15.40   0
  -5   7   0  223.99   10.61   0
  -5  -7   0  241.84   15.34   0
   5   7   0  286.06   16.74   0
   5  -7   0  226.25   10.53   0
  -6  -7   0   55.08   15.39   0
  -6   7   0   49.60    9.91   0
  -6  -7   0   49.34   15.22   0
   6  -7   0   54.77    7.17   0
 -15   0   1   74.20    8.40   0
 -15   0   1  116.94    8.46   0
  15   0  -1   88.06    8.23   0
 -14   0   1    5.21    5.45   0
 -14   0   1   -7.83    5.51   0
  14   0  -1   -7.63    5.42   0
 -13   0   1   22.42    4.38   0
 -13   0   1   20.06    6.52   0
  13   0  -1   14.02    6.21   0
  12   0  -1   -5.18    6.12   0
 -12   0   1  -14.38    6.23   0
 -12   0   1    8.09    6.39   0
  11   0  -1   11.49    4.38   0
 -11   0   1   17.99    6.63   0
 -11   0   1   10.79    6.38   0
 -10   0   1    1.28    6.36   0
 -10   0   1   -4.27    4.74   0
  10   0  -1   -0.09    6.17   0
  -9   0   1  306.07    7.17   0
   9   0  -1  239.10    6.52   0
  -9   0   1  251.66    6.70   0
  -8   0   1    2.23    5.44   0
   8   0  -1   -1.10    5.05   0
  -8   0   1   -2.14    5.28   0
   7   0  -1 1251.32   11.51   0
  -7   0   1 1564.94   12.80   0
  -7   0   1 1323.74   11.96   0
  -6   0   1   -0.79    5.71   0
   6   0  -1   -2.51    3.97   0
  -6   0   1   -0.57    4.28   0
  -5   0   1 5515.83   25.13   0
   5   0  -1 5051.07   23.81   0
  -5   0   1 6274.93   26.48   0
   4   0  -1   -0.15    5.96   0
  -4   0   1   -2.69    4.70   0
  -4   0   1    1.86    6.64   0
  -3   0   1  371.09   10.82   0
   3   0  -1  305.67    9.88   0
  -3   0   1  268.73    8.40   0
   2   0  -1    0.16    5.14   0
   2   0  -1    1.12    7.27   0
  -2   0   1    0.28    7.80   0
  -2   0   1    1.09    4.86   0
   2   0   1    1.70    6.76   0
  -2   0  -1   -0.04    6.70   0
   3   0   1 2728.96   21.03   0
  -3   0  -1 2494.45   20.28   0
   4   0   1    1.05    3.98   0
  -4   0  -1   -2.18    5.88   0
  -5   0  -1 1205.09   11.72   0
   5   0   1 1254.71   11.87   0
  -6   0  -1   -0.62    5.60   0
   6   0   1   -0.35    3.82   0
   7   0   1   72.52    4.31   0
  -7   0  -1   68.55    5.79   0
  -8   0  -1   -0.68    5.20   0
   8   0   1   -1.35    5.09   0
   9   0   1  257.14    5.51   0
  -9   0  -1  285.48    7.33   0
  10   0   1    7.02    6.18   0
 -10   0  -1   -6.63    6.37   0
 -10   0  -1   -8.38    6.71   0
 -11   0  -1   41.64    6.57   0
 -11   0  -1   57.46    6.78   0
  11   0   1   39.82    6.36   0
  12   0   1   -6.79    6.27   0
 -12   0  -1    6.48    6.52   0
 -12   0  -1    1.89    6.27   0
 -13   0  -1  474.72    9.59   0
 -13   0  -1  629.29    8.57   0
  13   0   1  468.67    7.83   0
 -14   0  -1    7.80    7.97   0
  14   0   1   -2.32    5.53   0
 -14   0  -1  -10.13    5.67   0
  15   0   1  398.08   11.20   0
 -15   0  -1  514.06   11.68   0
 -15   0  -1  389.92    8.59   0
 -15  -1   1   17.86    8.81   0
 -15   1   1   19.82    6.88   0
 -15   1   1    6.85    6.85   0
  15  -1  -1    9.80    6.63   0
 -15  -1   1    4.52    9.48   0
 -14   1   1   24.23    5.69   0
 -14  -1   1   51.66    7.95   0
 -14  -1   1   28.15    5.75   0
  14  -1  -1   30.59    5.63   0
 -14   1   1   44.12    5.95   0
 -13   1   1   95.34    7.89   0
 -13  -1   1   93.28    5.26   0
 -13  -1   1   81.05    8.04   0
 -13   1   1  104.41    5.19   0
  13  -1  -1   78.83    4.97   0
 -12  -1   1  108.23    6.97   0
 -12  -1   1  126.73    5.53   0
 -12   1   1  133.18    5.46   0
 -12   1   1  110.88    6.80   0
  12  -1  -1  103.29    5.08   0
 -11  -1   1  714.92    8.16   0
 -11  -1   1  868.21    8.83   0
  11   1  -1  676.83    8.08   0
  11  -1  -1  710.81    9.37   0
 -11   1   1  679.65    7.87   0
 -11   1   1  846.66    9.92   0
 -10   1   1   52.50    6.48   0
 -10  -1   1   47.21    4.88   0
  10   1  -1   38.65    6.57   0
 -10   1   1   51.28    7.03   0
  10  -1  -1   38.79    6.56   0
 -10  -1   1   53.53    6.90   0
  -9   1   1  331.62    7.05   0
  -9  -1   1  346.84    7.26   0
  -9  -1   1  385.85    6.55   0
   9   1  -1  331.34    6.11   0
   9  -1  -1  318.49    6.80   0
   8  -1  -1 2264.87   13.65   0
  -8  -1   1 2471.18   15.10   0
   8   1  -1 2285.89   14.11   0
  -8   1   1 2280.03   13.19   0
  -8  -1   1 2839.25   15.61   0
   7  -1  -1 1266.98   11.24   0
  -7  -1   1 1432.59   12.67   0
  -7  -1   1 1253.43   12.00   0
   7   1  -1 1123.28   11.33   0
  -7   1   1 1171.57   11.11   0
  -6  -1   1  141.31    5.45   0
  -6   1   1  125.57    6.32   0
  -6  -1   1  122.82    6.49   0
   6  -1  -1  119.16    5.02   0
  -5  -1   1  151.71    6.99   0
  -5  -1   1  195.71    7.68   0
  -5   1   1  160.13    6.85   0
   5   1  -1  193.95    7.54   0
   5  -1  -1  168.39    5.67   0
  -4  -1   1  766.66   12.17   0
  -4  -1   1  616.43   11.24   0
  -4   1   1  642.14   10.59   0
   4  -1  -1  661.71    9.79   0
   4   1  -1  775.99   12.02   0
   3  -1  -1  308.40    8.32   0
  -3   1   1  303.51    9.22   0
   3   1  -1  365.70   10.48   0
  -3  -1   1  354.14   10.57   0
   2   1  -1 1112.19   17.29   0
   2  -1  -1 1001.47   16.06   0
  -2   1   1  962.03   15.76   0
  -2  -1   1 1069.57   17.10   0
   1  -1  -1 2786.58   32.62   0
   1   1  -1 2802.84   27.52   0
  -1  -1   1 2746.50   27.25   0
   0   1  -1  862.70   15.27   0
   0  -1   1  841.85   15.31   0
  -1   1  -1  666.58   12.28   0
   1  -1   1  678.09   13.39   0
  -1  -1  -1  771.36   26.48   0
   3  -1   1 4640.85   24.77   0
  -3  -1  -1 5645.35   34.04   0
  -3   1  -1 4418.91   23.88   0
  -3  -1  -1 5164.02   32.20   0
   3   1   1 4553.43   30.61   0
  -4   1  -1  281.53    6.70   0
  -4  -1  -1  315.56    7.95   0
  -4  -1  -1  372.17    9.70   0
   4  -1   1  294.00    7.99   0
   4   1   1  296.87    8.68   0
   5   1   1   92.08    4.94   0
   5  -1   1   94.60    6.18   0
  -5  -1  -1   93.18    5.26   0
  -5   1  -1   87.59    4.80   0
  -5  -1  -1  107.74    7.01   0
   6   1   1 5362.29   23.20   0
  -6  -1  -1 6925.24   26.40   0
  -6   1  -1 5312.16   20.69   0
   6  -1   1 6016.59   22.50   0
  -6  -1  -1 5698.68   24.11   0
   7  -1   1   81.31    5.75   0
  -7   1  -1   70.90    4.37   0
  -7  -1  -1   81.98    4.67   0
   7   1   1   81.00    5.74   0
  -7  -1  -1  102.27    6.40   0
   8   1   1   18.63    5.30   0
  -8  -1  -1   26.07    5.70   0
  -8   1  -1   24.13    3.81   0
   8  -1   1   26.73    5.29   0
  -8  -1  -1   27.06    3.97   0
  -9  -1  -1  960.31   10.86   0
   9   1   1  951.26    9.53   0
  -9  -1  -1 1197.65   10.49   0
  -9   1  -1  933.57   10.10   0
   9  -1   1 1000.06   10.34   0
  10   1   1  723.75    9.74   0
  10  -1   1  740.42    9.63   0
 -10   1  -1  680.33    9.33   0
 -10  -1  -1  713.95    9.63   0
 -10  -1  -1  893.74   10.75   0
 -11  -1  -1    5.21    6.48   0
  11   1   1   -0.17    6.56   0
 -11   1  -1    6.60    6.39   0
 -11  -1  -1    6.77    6.84   0
  11  -1   1   -8.55    4.64   0
  12   1   1  516.75    7.54   0
  12  -1   1  504.13    8.47   0
 -12   1  -1  514.85    8.59   0
 -12  -1  -1  525.58    8.75   0
 -12  -1  -1  679.58    8.25   0
 -13  -1  -1    8.63    7.85   0
 -13  -1  -1   -1.75    7.75   0
 -13   1  -1   -1.54    5.46   0
  13  -1   1    4.80    5.28   0
  13   1   1    3.79    7.63   0
 -13   1  -1    5.75    5.66   0
  14  -1   1    3.95    7.72   0
  14   1   1    5.58    7.73   0
 -14  -1  -1   -3.03    7.97   0
 -14  -1  -1    6.55    7.67   0
 -14   1  -1   11.03    7.75   0
 -14   1  -1    6.85    7.95   0
 -15   1  -1   -7.77    9.70   0
 -15  -1  -1    2.62    9.77   0
 -15  -1  -1    7.21    9.57   0
  15  -1   1   -0.78    9.57   0
 -15   1  -1   -5.11    9.82   0
  15  -2  -1   29.41    9.53   0
 -15   2   1   46.41    9.87   0
 -15   2   1   23.45    9.77   0
 -15  -2   1   36.45    9.77   0
 -15  -2   1   24.27    9.72   0
 -14  -2   1   34.20    7.97   0
 -14  -2   1   32.40    7.88   0
  14  -2  -1   32.71    7.77   0
 -14   2   1   24.77    8.19   0
 -14   2   1   34.66    7.80   0
 -13  -2   1   52.18    7.73   0
 -13   2   1   57.87    8.10   0
  13  -2  -1   55.66    7.67   0
 -13  -2   1   65.75    8.04   0
 -13   2   1   54.40    7.65   0
 -12  -2   1  118.28    6.99   0
  12  -2  -1  117.72    5.00   0
 -12   2   1  113.49    5.07   0
 -12   2   1  150.14    5.39   0
 -12  -2   1  144.01    7.19   0
  11  -2  -1  124.84    5.11   0
 -11   2   1  130.18    5.22   0
 -11  -2   1  165.88    5.87   0
 -11  -2   1  146.25    7.18   0
 -10  -2   1 3360.44   17.39   0
 -10   2   1 2570.79   14.45   0
  10  -2  -1 2549.18   13.21   0
 -10  -2   1 2818.55   16.18   0
  -9  -2   1 3359.91   16.72   0
  -9   2   1 2649.69   13.85   0
  -9  -2   1 2939.41   16.92   0
   9  -2  -1 2985.20   15.55   0
  -8   2   1  181.76    6.41   0
   8  -2  -1  207.84    6.53   0
  -8  -2   1  229.38    7.21   0
  -8  -2   1  198.68    6.81   0
  -7  -2   1   27.19    5.63   0
   7  -2  -1   30.06    3.95   0
  -7  -2   1   36.81    5.83   0
  -7   2   1   31.67    3.93   0
   6  -2  -1  132.28    6.11   0
  -6  -2   1  119.24    6.49   0
  -6   2   1  121.29    4.75   0
  -6  -2   1  152.59    6.91   0
   6   2  -1  150.03    6.70   0
  -5   2   1  356.33    7.74   0
   5  -2  -1  392.51    8.07   0
  -5  -2   1  469.70    9.52   0
  -5  -2   1  363.73    7.69   0
   5   2  -1  458.53    9.30   0
  -4  -2   1   41.52    6.31   0
  -4   2   1   32.85    5.89   0
   4  -2  -1   41.17    5.96   0
   4   2  -1   45.85    6.20   0
   3   2  -1 1401.72   16.01   0
  -3  -2   1 1303.46   15.57   0
  -3   2   1 1145.45   13.26   0
   3  -2  -1 1228.67   13.73   0
   2   2  -1 3529.44   25.42   0
  -2   2   1 2989.66   22.78   0
  -2  -2   1 3297.36   24.68   0
   2  -2  -1 3265.16   23.79   0
   1   2  -1    7.07    5.84   0
  -1  -2   1    7.40    6.17   0
  -1   2   1    7.25    5.56   0
   1  -2  -1    6.96    6.24   0
   0  -2  -1  143.67    9.18   0
   0  -2   1  146.28    6.34   0
   0   2   1  139.95    8.95   0
   0   2  -1  153.80    7.67   0
   1   2   1  909.54   20.57   0
  -1  -2  -1  764.00   20.09   0
  -1   2  -1  754.68   11.60   0
   1  -2   1  734.62   10.85   0
  -2   2  -1  606.31   10.17   0
   2   2   1  786.51   17.33   0
  -2  -2  -1  671.30   16.73   0
  -2  -2  -1  698.66   17.14   0
   2  -2   1  613.79    9.42   0
  -3   2  -1 1220.81   12.44   0
   3  -2   1 1244.71   12.63   0
  -3  -2  -1 1588.80   20.51   0
  -3  -2  -1 1257.22   18.11   0
  -4   2  -1 5184.19   22.14   0
   4  -2   1 5332.76   22.50   0
  -4  -2  -1 5862.17   32.17   0
  -5   2  -1  730.67    9.33   0
  -5  -2  -1  932.82   12.75   0
  -5  -2  -1  802.73   11.96   0
   5  -2   1  765.47    9.56   0
   6  -2   1   44.78    4.05   0
  -6  -2  -1   43.49    5.87   0
  -6  -2  -1   50.32    6.10   0
  -6   2  -1   41.94    4.00   0
  -7  -2  -1  546.87    9.28   0
   7  -2   1  464.84    7.72   0
  -7   2  -1  433.11    6.50   0
  -7  -2  -1  467.52    8.79   0
  -8   2  -1  541.77    7.92   0
  -8  -2  -1  698.26    9.77   0
  -8  -2  -1  568.38    9.04   0
   8  -2   1  559.55    7.19   0
   9  -2   1   36.84    6.84   0
  -9  -2  -1   43.49    6.97   0
  -9   2  -1   34.88    6.69   0
  -9  -2  -1   45.67    7.30   0
 -10   2  -1   -1.63    4.55   0
 -10  -2  -1   -1.73    6.76   0
 -10  -2  -1    0.70    6.36   0
  10  -2   1    0.33    6.37   0
 -11  -2  -1  495.13    8.89   0
  11  -2   1  496.27    7.16   0
 -11  -2  -1  624.34    9.75   0
 -11   2  -1  477.40    8.27   0
 -12  -2  -1  144.38    8.28   0
 -12  -2  -1  171.62    6.63   0
  12  -2   1  159.67    8.30   0
 -12   2  -1  127.21    5.98   0
 -13  -2  -1   -0.09    7.67   0
  13  -2   1    2.79    7.61   0
 -13   2  -1    6.46    5.48   0
 -13  -2  -1    3.24    8.00   0
 -14   2  -1  270.93    8.04   0
  14  -2   1  281.58    8.00   0
 -14   2  -1  352.27    8.57   0
 -14  -2  -1  290.48   10.85   0
 -14  -2  -1  391.81   11.04   0
 -14   3   1   20.00    6.86   0
 -14   3   1    9.84    9.55   0
 -14  -3   1   29.92    9.61   0
 -14  -3   1   19.56    9.47   0
  14  -3  -1   12.32    6.65   0
 -13  -3   1   22.56    7.98   0
 -13   3   1   14.05    8.18   0
  13  -3  -1   27.28    7.67   0
 -13   3   1   20.79    7.71   0
 -13  -3   1   24.80    5.71   0
 -12  -3   1  239.39    8.92   0
 -12   3   1  162.52    6.33   0
 -12  -3   1  201.59    8.63   0
  12  -3  -1  187.85    8.27   0
  11  -3  -1  570.33    8.73   0
 -11  -3   1  570.76    9.31   0
 -11  -3   1  679.37    9.88   0
 -11   3   1  507.07    8.44   0
 -10  -3   1   -0.11    6.40   0
  10  -3  -1   -1.06    4.48   0
 -10   3   1    0.74    6.17   0
 -10  -3   1    4.13    6.67   0
  -9   3   1  316.74    7.72   0
  -9  -3   1  429.29    8.95   0
   9  -3  -1  371.88    8.24   0
  -9  -3   1  361.51    8.62   0
  -8  -3   1  589.11   11.25   0
  -8   3   1  530.36    8.83   0
   8  -3  -1  575.87    9.13   0
  -8  -3   1  647.84   10.31   0
   7  -3  -1  175.19    6.33   0
  -7  -3   1  158.77    6.73   0
  -7  -3   1  191.67    7.09   0
   7   3  -1  187.08    7.01   0
  -7   3   1  167.61    6.12   0
  -6  -3   1  685.96   11.04   0
  -6   3   1  569.51    8.32   0
   6  -3  -1  605.35    7.80   0
   6   3  -1  712.83   10.49   0
  -6  -3   1  603.40    9.77   0
  -5  -3   1   71.51    6.17   0
   5  -3  -1   63.98    4.38   0
   5   3  -1   74.76    6.14   0
  -5   3   1   58.22    5.51   0
  -4  -3   1  103.85    6.63   0
   4  -3  -1  101.08    6.25   0
   4   3  -1  125.84    6.88   0
  -4   3   1   91.80    6.07   0
  -3  -3   1  223.42    7.99   0
   3   3  -1  259.35    8.15   0
   3  -3  -1  218.04    7.69   0
  -3   3   1  192.61    7.26   0
   2  -3  -1 2704.58   19.67   0
   2   3  -1 2920.50   20.92   0
  -2  -3   1 2560.70   19.88   0
  -2   3   1 2492.64   18.77   0
   1   3  -1  232.06    7.72   0
  -1  -3   1  217.77    7.76   0
   1  -3  -1  217.70    8.14   0
  -1   3   1  216.91    8.74   0
   0   3   1   15.03    5.91   0
   0  -3  -1   15.97    5.80   0
   0   3  -1   21.36    5.47   0
   0  -3   1   18.73    5.62   0
   1  -3   1  188.30    7.18   0
  -1  -3  -1  195.04    9.92   0
  -1   3  -1  191.76    7.09   0
   1   3   1  218.19    9.11   0
   2  -3   1 1076.82   11.79   0
  -2  -3  -1 1110.32   18.51   0
   2   3   1 1409.79   20.02   0
  -2   3  -1 1065.48   10.92   0
   3   3   1   20.08    6.26   0
  -3  -3  -1   17.28    7.03   0
   3  -3   1   17.88    5.46   0
  -3   3  -1   17.15    5.23   0
  -3  -3  -1   13.06    6.89   0
   4  -3   1  269.29    5.94   0
  -4   3  -1  255.78    6.89   0
  -4  -3  -1  309.77   10.20   0
  -4  -3  -1  258.55    8.75   0
   5  -3   1  629.16    8.68   0
  -5  -3  -1  664.23   12.29   0
  -5  -3  -1  729.55   12.70   0
  -5   3  -1  565.48    7.45   0
  -6  -3  -1  406.15    9.04   0
  -6  -3  -1  470.48    9.63   0
  -6   3  -1  378.46    7.19   0
   6  -3   1  406.14    7.35   0
  -7   3  -1    2.53    4.54   0
   7  -3   1    0.75    6.34   0
  -7  -3  -1    7.80    6.59   0
  -7  -3  -1    4.09    8.03   0
   8  -3   1   18.27    6.46   0
  -8  -3  -1   12.65    6.90   0
  -8   3  -1   13.10    4.49   0
  -8  -3  -1   14.07    6.60   0
  -9   3  -1   10.23    6.08   0
   9  -3   1    9.29    4.40   0
  -9  -3  -1   -5.37    6.60   0
  -9  -3  -1    7.63    7.62   0
 -10  -3  -1    1.78    6.26   0
 -10  -3  -1    3.69    6.42   0
 -10   3  -1   -1.97    6.10   0
  10  -3   1   11.06    4.32   0
 -11   3  -1   90.88    7.67   0
  11  -3   1   74.75    5.77   0
 -11  -3  -1   99.99    8.19   0
 -11  -3  -1   66.31    8.14   0
 -12   3  -1    1.89    5.39   0
 -12  -3  -1    8.28    7.67   0
 -12  -3  -1    5.78    7.68   0
  12  -3   1    8.13    7.67   0
 -13  -3  -1   -2.71    9.50   0
  13  -3   1   -2.23    5.65   0
 -13  -3  -1    4.82    8.68   0
 -13   3  -1    9.33    8.62   0
 -13   4   1 1069.78   12.93   0
 -13  -4   1 1144.80   14.68   0
  13  -4  -1 1075.06   13.01   0
 -13  -4   1 1303.58   14.89   0
 -12   4   1    8.75    5.50   0
  12  -4  -1   11.49    7.85   0
 -12  -4   1   13.15    7.94   0
 -12  -4   1   10.88    7.98   0
 -11  -4   1    3.69    7.68   0
  11  -4  -1    2.72    5.42   0
 -11  -4   1   -2.78    7.66   0
 -11   4   1   -2.60    5.35   0
 -10   4   1  801.93    8.39   0
 -10  -4   1  989.78   11.62   0
  10  -4  -1  882.69    8.83   0
 -10  -4   1  908.38   11.56   0
  -9  -4   1   91.57    6.97   0
  -9  -4   1   97.85    6.89   0
   9  -4  -1   83.33    6.62   0
  -9   4   1   78.79    6.59   0
   8  -4  -1   20.11    4.76   0
  -8   4   1   23.02    4.52   0
  -8  -4   1   21.20    6.47   0
  -8  -4   1   30.32    6.50   0
   7  -4  -1   34.80    6.65   0
   7   4  -1   47.79    6.95   0
  -7   4   1   39.32    6.38   0
  -7  -4   1   46.17    6.70   0
  -7  -4   1   33.80    6.72   0
   6  -4  -1 2005.03   13.96   0
   6   4  -1 2298.91   17.86   0
  -6  -4   1 2018.25   17.58   0
  -6  -4   1 2034.99   16.56   0
  -6   4   1 1815.39   13.33   0
   5   4  -1   90.59    6.18   0
  -5   4   1   68.71    4.24   0
  -5  -4   1   80.70    6.08   0
   5  -4  -1   78.58    4.50   0
  -4  -4   1  143.45    7.64   0
   4   4  -1  167.04    6.94   0
   4  -4  -1  131.46    5.07   0
  -4   4   1  127.97    4.93   0
  -3   4   1  211.37    6.72   0
  -3  -4   1  209.02    7.31   0
   3  -4  -1  217.23    7.06   0
   3   4  -1  246.44    7.62   0
  -2   4   1    5.83    5.05   0
   2  -4  -1    6.95    5.39   0
  -2  -4   1    4.84    5.24   0
   2   4  -1    6.76    5.16   0
   1   4  -1  105.18    6.10   0
   1  -4  -1  102.89    6.53   0
  -1   4   1   95.60    7.29   0
  -1  -4   1   98.03    6.39   0
   0  -4   1  555.11    9.39   0
   0   4  -1  585.00    9.51   0
   0   4   1  577.58   10.87   0
   0  -4  -1  583.07   10.93   0
   1  -4   1  116.71    5.00   0
  -1   4  -1  120.03    6.12   0
  -1  -4  -1  121.21    8.10   0
   1   4   1  127.01    7.51   0
   2  -4   1   89.41    4.59   0
  -2  -4  -1   89.10    7.87   0
  -2   4  -1   82.34    4.54   0
   2   4   1  112.06    7.62   0
  -3   4  -1    6.68    3.57   0
   3  -4   1    2.41    5.23   0
   3   4   1    5.21    5.87   0
  -3  -4  -1    7.49    7.53   0
   4  -4   1  892.93    9.81   0
  -4  -4  -1  938.16   15.18   0
  -4   4  -1  849.03    9.57   0
  -4  -4  -1  943.82   15.44   0
   4   4   1 1122.47   16.67   0
  -5  -4  -1  104.88    7.71   0
  -5  -4  -1  112.75    9.11   0
  -5   4  -1   85.06    5.18   0
   5  -4   1  110.37    7.01   0
  -6  -4  -1    9.20    7.89   0
   6  -4   1   14.64    6.39   0
  -6   4  -1   12.86    6.26   0
  -6  -4  -1   12.96    6.44   0
  -7  -4  -1   46.26    6.70   0
  -7  -4  -1   50.90    8.07   0
   7  -4   1   43.79    4.78   0
  -7   4  -1   49.65    6.34   0
  -8  -4  -1  286.30    8.64   0
  -8   4  -1  207.75    5.77   0
   8  -4   1  242.42    5.95   0
  -8  -4  -1  250.00    9.47   0
  -9   4  -1   59.23    4.69   0
  -9  -4  -1   79.46    7.09   0
   9  -4   1   75.26    4.91   0
  -9  -4  -1   59.89    6.79   0
 -10  -4  -1    9.26    9.42   0
 -10  -4  -1    3.90    7.60   0
 -10   4  -1   12.91    7.60   0
  10  -4   1   11.75    5.36   0
  11  -4   1  119.85    6.18   0
 -11   4  -1  109.24    8.05   0
 -11  -4  -1  105.76    8.24   0
 -11  -4  -1  132.11    8.44   0
 -12   4  -1   -5.48    9.62   0
 -12  -4  -1    0.47    9.39   0
  12  -4   1   -3.98    9.50   0
 -12  -4  -1   -5.80    9.43   0
  12  -5  -1   16.51    9.71   0
 -12  -5   1    9.87    9.67   0
 -12   5   1    5.36    6.91   0
 -12  -5   1   12.00    9.37   0
  11  -5  -1  632.94    9.15   0
 -11  -5   1  709.21   13.89   0
 -11   5   1  581.24    9.20   0
 -11  -5   1  681.84   13.06   0
 -10  -5   1   22.84    7.83   0
  10  -5  -1   18.32    5.63   0
 -10  -5   1   24.41    9.29   0
 -10   5   1   18.68    7.79   0
  -9  -5   1    2.88    7.45   0
   9  -5  -1    8.10    7.53   0
  -9  -5   1    6.34    7.45   0
  -9   5   1    4.74    7.43   0
   8  -5  -1  353.01    8.66   0
  -8   5   1  308.48    8.29   0
  -8  -5   1  334.70    9.26   0
  -8  -5   1  322.28    9.68   0
  -7  -5   1   12.38    6.19   0
   7   5  -1   24.68    7.86   0
  -7   5   1   11.95    6.16   0
   7  -5  -1   22.85    4.49   0
  -7  -5   1   18.63    6.21   0
  -6  -5   1   26.57    6.33   0
   6   5  -1   30.66    8.17   0
   6  -5  -1   34.60    6.47   0
  -6  -5   1   29.77    7.92   0
  -6   5   1   26.84    6.33   0
   5  -5  -1  323.73    6.82   0
  -5   5   1  292.51    6.41   0
  -5  -5   1  302.32    9.80   0
   5   5  -1  377.04    9.50   0
   4   5  -1    6.37    6.38   0
   4  -5  -1    1.12    6.26   0
  -4  -5   1   -1.16    6.12   0
  -4   5   1    4.80    6.17   0
   3  -5  -1    3.46    6.35   0
   3   5  -1    2.67    6.32   0
  -3  -5   1   11.45    6.24   0
  -3   5   1    0.49    6.17   0
  -2   5   1  488.02    9.56   0
   2   5  -1  561.46   10.40   0
   2  -5  -1  515.20    9.88   0
  -2  -5   1  478.46    9.83   0
   1   5  -1  238.89    8.07   0
   1  -5  -1  226.49    8.33   0
  -1  -5   1  214.42    8.07   0
  -1   5   1  220.68    8.25   0
   0  -5   1   11.52    6.59   0
   0  -5  -1   19.08    6.48   0
   0   5  -1   20.42    6.42   0
   0   5   1   14.26    7.91   0
   1  -5   1   72.38    6.86   0
   1   5   1   74.39    8.48   0
  -1   5  -1   64.61    6.87   0
  -1  -5  -1   71.28    7.05   0
   2  -5   1  146.98    7.27   0
   2   5   1  186.81   10.54   0
  -2   5  -1  157.53    7.21   0
  -2  -5  -1  151.28    9.52   0
   3  -5   1   21.61    4.66   0
  -3   5  -1   28.80    4.66   0
   3   5   1   31.27    7.74   0
  -3  -5  -1   28.08    7.87   0
   4   5   1   58.02    9.45   0
  -4  -5  -1   45.37    8.14   0
   4  -5   1   42.33    6.63   0
  -4  -5  -1   45.03    9.28   0
  -4   5  -1   38.49    6.46   0
  -5  -5  -1  184.20   10.67   0
  -5   5  -1  181.58    7.23   0
   5  -5   1  196.89    7.40   0
  -5  -5  -1  206.21   11.09   0
  -6  -5  -1  648.89   13.26   0
   6  -5   1  668.69    9.37   0
  -6   5  -1  599.91    9.17   0
  -6  -5  -1  671.84   14.10   0
   7  -5   1   25.96    6.26   0
  -7  -5  -1   17.14    7.43   0
  -7  -5  -1   18.82    7.12   0
  -7   5  -1   18.91    6.22   0
  -8  -5  -1   59.11    9.22   0
  -8  -5  -1   58.69    9.18   0
   8  -5   1   75.84    7.80   0
  -8   5  -1   55.01    5.63   0
  -9   5  -1  127.48    8.19   0
  -9  -5  -1  137.87    9.91   0
   9  -5   1  133.81    8.31   0
  -9  -5  -1  135.49    8.53   0
 -10   5  -1   18.08    5.69   0
  10  -5   1   14.00    7.93   0
 -10  -5  -1   22.07    9.25   0
 -10  -5  -1   21.72    7.59   0
 -11  -5  -1   21.24   11.54   0
  11  -5   1   26.03    6.86   0
 -11  -5  -1   20.97   11.50   0
 -11   5  -1   18.43    9.62   0
 -10  -6   1    2.48   11.37   0
 -10   6   1   -5.33    6.81   0
  10  -6  -1   -1.74    6.71   0
 -10  -6   1    3.98    9.23   0
  -9  -6   1   54.17    9.44   0
  -9   6   1   60.13    9.61   0
  -9  -6   1   60.65   11.61   0
   9  -6  -1   50.47    7.01   0
  -8   6   1   -1.97    5.51   0
  -8  -6   1    3.95    9.03   0
  -8  -6   1    0.71    9.22   0
   8  -6  -1    2.71    5.48   0
   7  -6  -1    8.15    7.82   0
  -7   6   1   16.74    7.72   0
  -7  -6   1   14.65    7.42   0
   7   6  -1   21.78    9.70   0
  -7  -6   1   15.37    7.29   0
  -6  -6   1   -0.16    8.91   0
  -6   6   1   -0.15    5.27   0
   6  -6  -1   -3.49    7.72   0
  -6  -6   1    0.09    8.62   0
   6   6  -1   -0.46    9.53   0
  -5  -6   1    4.78    7.13   0
  -5   6   1    1.36    7.69   0
   5   6  -1   11.87    7.88   0
   5  -6  -1    7.10    7.69   0
   4   6  -1  670.93   13.99   0
   4  -6  -1  559.80   10.12   0
  -4   6   1  522.10   10.40   0
  -4  -6   1  523.48   11.12   0
   3   6  -1  813.77   12.43   0
  -3  -6   1  667.83   11.28   0
   3  -6  -1  728.00   10.92   0
  -3   6   1  684.28   10.52   0
   2   6  -1 1856.70   16.68   0
  -2  -6   1 1562.23   15.25   0
   2  -6  -1 1688.82   15.76   0
  -2   6   1 1681.60   15.27   0
  -1  -6   1   -0.04    6.41   0
   1  -6  -1    3.08    6.40   0
  -1   6   1    2.63    7.82   0
   1   6  -1    0.44    6.61   0
   0  -6  -1   60.27    8.08   0
   0   6   1   64.28    8.44   0
   0  -6   1   60.28    8.26   0
   0   6  -1   62.00    6.82   0
   1   6   1  423.63   11.83   0
  -1  -6  -1  373.19   10.80   0
   1  -6   1  358.16    8.60   0
  -1   6  -1  369.39    8.73   0
  -2  -6  -1   93.60    8.21   0
   2  -6   1  108.74    6.79   0
   2   6   1  117.39    9.16   0
  -2   6  -1   95.53    6.84   0
   3   6   1   17.45    8.91   0
  -3   6  -1   17.43    6.34   0
   3  -6   1   13.23    4.58   0
  -3  -6  -1   14.00    8.30   0
  -4  -6  -1  799.38   19.61   0
   4  -6   1  786.08   11.31   0
  -4  -6  -1  781.92   19.25   0
   4   6   1  974.31   21.20   0
  -4   6  -1  749.99   10.93   0
   5  -6   1   13.40    7.54   0
  -5   6  -1    9.14    7.50   0
  -5  -6  -1    2.94   11.20   0
  -5  -6  -1    3.44   12.14   0
  -6  -6  -1    1.87   11.41   0
  -6  -6  -1    2.48   11.31   0
  -6   6  -1   -1.11    7.62   0
   6  -6   1    4.66    5.40   0
  -7  -6  -1   11.49   11.73   0
   7  -6   1   12.09    7.76   0
  -7   6  -1    5.38    5.50   0
  -7  -6  -1    9.51   11.72   0
  -8  -6  -1   45.41   13.37   0
   8  -6   1   56.79    9.55   0
  -8  -6  -1   50.04   13.34   0
  -8   6  -1   47.55    6.75   0
  -9   6  -1    5.13    9.55   0
   9  -6   1   -2.87    9.68   0
  -9  -6  -1    6.12   13.14   0
  -9  -6  -1    5.85   13.07   0
   6   7  -1    5.52   12.19   0
  -6  -7   1    5.93   11.38   0
  -6  -7   1    7.14   11.44   0
   6  -7  -1    6.23    9.49   0
  -6   7   1    1.85    9.66   0
  -5  -7   1  237.84   13.27   0
   5   7  -1  296.73   14.21   0
  -5   7   1  247.20   10.73   0
  -5  -7   1  235.13   12.99   0
   5  -7  -1  257.39   10.71   0
   4  -7  -1  497.09   13.43   0
  -4   7   1  469.01   12.01   0
   4   7  -1  577.78   15.41   0
  -4  -7   1  483.92   14.19   0
   3   7  -1   42.55   10.23   0
   3  -7  -1   35.91    7.74   0
  -3  -7   1   31.90    9.41   0
  -3   7   1   40.69    8.15   0
   2  -7  -1   37.76    7.69   0
  -2   7   1   38.47    8.15   0
   2   7  -1   41.93   10.08   0
  -2  -7   1   33.04    9.36   0
  -1  -7   1  200.45    8.89   0
   1  -7  -1  219.22    9.29   0
   1   7  -1  217.33   11.33   0
  -1   7   1  233.95    9.97   0
   0   7  -1   47.38    9.92   0
   0  -7   1   40.82    7.69   0
   0  -7  -1   40.12    7.76   0
   0   7   1   45.16   10.05   0
  -1   7  -1   74.91    8.34   0
   1   7   1   80.39   10.59   0
  -1  -7  -1   76.72    9.93   0
   1  -7   1   68.17    8.29   0
  -2  -7  -1  862.07   20.23   0
   2   7   1  952.08   21.81   0
   2  -7   1  779.13   12.21   0
  -2   7  -1  823.02   12.16   0
  -3  -7  -1  859.09   30.24   0
  -3  -7  -1  790.18   29.35   0
   3   7   1  978.68   27.58   0
   3  -7   1  719.14   10.38   0
  -3   7  -1  703.03   12.35   0
  -4   7  -1   96.35   10.05   0
   4  -7   1  104.64   10.01   0
   5  -7   1   15.48    6.89   0
  -5   7  -1   20.04    9.59   0
 -16   0   2  173.48   10.05   0
 -16   0   2  186.71   10.51   0
 -15   0   2    5.03    5.58   0
 -15   0   2    1.02    5.50   0
 -14   0   2   15.34    7.78   0
 -14   0   2    3.49    7.55   0
  14   0  -2   13.11    7.50   0
 -13   0   2   -2.72    6.30   0
  13   0  -2    0.22    6.10   0
 -13   0   2    8.10    6.13   0
 -12   0   2   90.47    6.73   0
 -12   0   2  108.96    5.29   0
  12   0  -2   96.81    5.03   0
 -11   0   2    8.26    6.26   0
  11   0  -2   -2.99    4.46   0
 -11   0   2    1.13    4.62   0
 -10   0   2    5.63    5.79   0
 -10   0   2    8.55    5.38   0
  10   0  -2   15.77    3.65   0
  -9   0   2    5.24    5.32   0
   9   0  -2    4.49    5.01   0
  -9   0   2    0.64    5.21   0
  -8   0   2  423.25    7.75   0
  -8   0   2  496.52    8.23   0
   8   0  -2  411.58    7.69   0
   7   0  -2    4.87    5.41   0
  -7   0   2    3.87    5.83   0
  -7   0   2    6.10    3.97   0
  -5   0   2    0.99    5.76   0
   5   0  -2    5.02    4.00   0
  -5   0   2    2.15    4.26   0
  -4   0   2  308.72    7.90   0
   4   0  -2  405.61    8.73   0
  -4   0   2  408.73    9.82   0
  -3   0   2    3.69    6.66   0
   3   0  -2    1.57    7.08   0
  -3   0   2    0.90    4.95   0
  -1   0   2    0.94    7.62   0
   1   0  -2    0.69    7.13   0
   0   0  -2  722.71   16.04   0
   0   0   2  690.47   15.97   0
   1   0   2   -2.59    6.77   0
  -1   0  -2    4.20    4.89   0
  -3   0  -2    1.53    6.11   0
   3   0   2   -5.56    6.08   0
   4   0   2  786.34   10.86   0
  -4   0  -2  745.53   10.75   0
  -5   0  -2    0.39    5.31   0
   5   0   2   -0.11    5.27   0
   6   0   2  198.95    6.61   0
  -6   0  -2  174.24    6.67   0
  -7   0  -2    2.35    5.23   0
   7   0   2    1.25    5.00   0
   8   0   2  309.89    6.99   0
  -8   0  -2  289.93    6.96   0
  -9   0  -2    3.84    6.38   0
   9   0   2    0.20    6.33   0
 -10   0  -2   14.33    6.37   0
  10   0   2   16.26    4.41   0
  11   0   2    0.20    6.17   0
 -11   0  -2   -4.79    6.30   0
  12   0   2 1416.43   12.75   0
 -12   0  -2 1868.74   13.93   0
 -12   0  -2 1425.17   12.57   0
  13   0   2   -2.55    7.89   0
 -13   0  -2   -3.80    8.23   0
 -13   0  -2    0.92    5.55   0
 -14   0  -2  138.80   10.28   0
 -14   0  -2  101.96    9.96   0
  14   0   2  110.45    9.90   0
  16  -1  -2    9.65    6.86   0
 -16  -1   2    4.94    9.84   0
 -16   1   2    3.80    6.97   0
 -16   1   2    9.21    6.85   0
 -16  -1   2    2.94    9.85   0
  15  -1  -2  144.14    8.48   0
 -15  -1   2  123.44    6.48   0
 -15   1   2  171.43    8.65   0
 -15   1   2  129.54    6.22   0
 -15  -1   2  163.18    6.67   0
 -14   1   2  194.57    6.39   0
 -14   1   2  264.79    8.83   0
 -14  -1   2  230.48    8.51   0
 -14  -1   2  245.11    6.70   0
  14  -1  -2  233.62    8.39   0
 -13   1   2   10.62    4.66   0
 -13  -1   2   10.99    6.25   0
 -13   1   2   21.48    4.34   0
  13  -1  -2   13.23    4.47   0
 -13  -1   2   20.19    4.58   0
 -12   1   2    3.76    4.44   0
 -12  -1   2   12.34    6.46   0
 -12  -1   2    0.42    6.23   0
 -12   1   2    1.07    6.56   0
  12  -1  -2    0.87    6.10   0
 -11  -1   2   11.92    6.47   0
  11  -1  -2   23.09    4.42   0
 -11  -1   2   18.22    4.69   0
 -11   1   2   11.34    4.88   0
 -11   1   2   12.87    4.62   0
  10  -1  -2    7.99    6.30   0
 -10  -1   2   15.06    6.56   0
 -10  -1   2   18.22    6.62   0
 -10   1   2    7.88    4.51   0
 -10   1   2    8.28    6.80   0
  -9  -1   2   85.60    4.49   0
  -9   1   2   75.33    4.38   0
  -9   1   2  106.70    6.11   0
   9  -1  -2   72.02    5.60   0
  -9  -1   2   98.54    4.71   0
  -8   1   2    2.41    3.69   0
   8  -1  -2    3.99    3.62   0
  -8   1   2    5.81    3.98   0
  -8  -1   2   -9.83    5.53   0
  -8  -1   2   41.64    5.60   0
  -7   1   2  170.77    5.41   0
  -7  -1   2  205.14    7.13   0
   7  -1  -2  170.57    5.25   0
  -7   1   2  204.62    5.69   0
  -7  -1   2  159.30    6.65   0
  -6   1   2   39.07    5.67   0
   6  -1  -2   35.64    5.62   0
  -6  -1   2   56.52    4.57   0
  -6   1   2   48.29    5.97   0
   6   1  -2   51.05    4.49   0
  -6  -1   2   42.17    4.28   0
   5  -1  -2  411.93    7.62   0
  -5  -1   2  541.02    9.86   0
   5   1  -2  528.76    9.51   0
  -5   1   2  444.45    8.83   0
  -5   1   2  509.56    8.37   0
  -5  -1   2  449.68    8.99   0
   4  -1  -2 2886.95   20.03   0
  -4   1   2 3341.89   21.02   0
  -4  -1   2 3755.26   22.44   0
   4   1  -2 3840.99   23.08   0
  -4   1   2 3635.14   22.24   0
  -3  -1   2  332.63    9.80   0
  -3   1   2  294.08    9.27   0
   3  -1  -2  275.76    9.28   0
   3   1  -2  349.75    9.70   0
  -3   1   2  328.03    9.90   0
   2  -1  -2  522.90   12.94   0
  -2   1   2  566.08   13.19   0
   2   1  -2  592.20   12.33   0
  -2   1   2  644.81   14.16   0
  -2  -1   2  557.32   12.04   0
  -1   1   2 1610.28   26.36   0
   1   1  -2 1690.34   18.99   0
   1  -1  -2 1975.17   29.30   0
  -1   1   2 2018.41   29.38   0
  -1  -1   2 1679.07   19.03   0
   1  -1   2 3075.59   22.78   0
  -1   1  -2 3167.49   22.97   0
   3   1   2  416.79   10.35   0
   3  -1   2  400.32    8.75   0
  -3  -1  -2  407.19   10.52   0
  -3   1  -2  384.50    7.61   0
  -4   1  -2  178.61    7.03   0
   4  -1   2  171.12    6.87   0
  -4  -1  -2  178.69    7.67   0
   4   1   2  198.58    7.48   0
   5  -1   2  107.54    6.17   0
  -5   1  -2  101.43    6.24   0
  -5  -1  -2  107.09    6.73   0
   5   1   2  111.38    6.48   0
   6   1   2    5.39    5.24   0
  -6  -1  -2    7.09    3.96   0
   6  -1   2   11.13    5.30   0
  -6   1  -2   11.34    3.81   0
   7   1   2  374.07    7.71   0
   7  -1   2  426.50    7.63   0
  -7   1  -2  364.82    6.33   0
  -7  -1  -2  403.90    7.93   0
  -8  -1  -2  478.83    8.09   0
   8  -1   2  490.58    6.74   0
  -8   1  -2  453.78    6.67   0
  -8  -1  -2  571.77    7.89   0
   8   1   2  457.48    7.94   0
  -9  -1  -2   73.23    7.17   0
  -9  -1  -2   52.94    6.79   0
   9   1   2   49.13    5.02   0
  -9   1  -2   53.13    5.00   0
   9  -1   2   53.04    6.78   0
 -10  -1  -2 3515.86   17.66   0
  10   1   2 2747.65   14.80   0
 -10  -1  -2 2678.36   14.63   0
 -10   1  -2 2757.66   14.76   0
  10  -1   2 2944.77   15.25   0
  11  -1   2  696.56    9.44   0
 -11  -1  -2  837.18   10.59   0
 -11   1  -2  662.69    9.16   0
 -11  -1  -2  653.27    9.50   0
  11   1   2  682.98    9.69   0
  12  -1   2    7.27    5.31   0
 -12  -1  -2   -1.25    7.98   0
 -12  -1  -2    2.78    7.60   0
  12   1   2   -2.53    7.55   0
 -12   1  -2    4.32    5.40   0
 -13   1  -2  188.38    8.45   0
  13   1   2  197.55    8.64   0
  13  -1   2  176.74    6.54   0
 -13  -1  -2  195.07    8.67   0
 -13  -1  -2  224.68    8.92   0
 -13   1  -2  240.34    6.86   0
 -14  -1  -2   22.15    9.59   0
  14   1   2   21.07    9.55   0
  14  -1   2   14.47    9.72   0
 -14   1  -2   32.17    9.82   0
 -14  -1  -2   26.18    9.89   0
 -14   1  -2   32.35    9.61   0
 -15   2   2  709.86   12.05   0
 -15  -2   2  563.59   11.78   0
 -15  -2   2  719.79   12.16   0
 -15   2   2  557.78   11.40   0
  15  -2  -2  557.43    8.90   0
 -14   2   2   12.78    5.44   0
 -14  -2   2   20.70    7.75   0
  14  -2  -2   14.79    5.36   0
 -14  -2   2   24.41    5.61   0
 -14   2   2   19.26    5.71   0
 -13   2   2   32.65    7.65   0
 -13  -2   2   40.23    7.73   0
  13  -2  -2   42.09    5.47   0
 -13   2   2   49.96    5.82   0
 -13  -2   2   49.20    8.03   0
 -12  -2   2    2.91    6.43   0
 -12   2   2    5.10    4.36   0
 -12   2   2    1.98    6.46   0
 -12  -2   2    7.19    6.29   0
  12  -2  -2    5.38    6.22   0
 -11  -2   2   14.31    4.74   0
 -11  -2   2   13.16    6.79   0
  11  -2  -2   11.51    6.47   0
 -11   2   2    7.19    6.51   0
 -11   2   2    0.45    6.84   0
 -10   2   2  719.19    9.54   0
 -10   2   2  881.94   10.43   0
  10  -2  -2  714.25    9.35   0
 -10  -2   2  752.99    8.76   0
 -10  -2   2  884.55   10.81   0
  -9  -2   2 1929.40   13.55   0
  -9   2   2 1749.28   11.25   0
   9  -2  -2 1674.28   11.27   0
  -9  -2   2 2234.16   14.25   0
  -8  -2   2   27.18    5.54   0
  -8   2   2   19.27    3.77   0
  -8  -2   2   29.09    5.31   0
   8  -2  -2   18.27    5.25   0
  -7  -2   2   28.58    5.54   0
  -7  -2   2   14.51    5.36   0
   7  -2  -2   18.91    5.31   0
  -7   2   2   16.97    5.27   0
   7   2  -2   21.35    5.51   0
  -6  -2   2  329.11    7.91   0
  -6   2   2  335.89    7.49   0
   6   2  -2  396.20    8.29   0
  -6  -2   2  389.40    7.33   0
   6  -2  -2  342.18    7.59   0
  -5  -2   2    3.24    5.58   0
   5  -2  -2    2.86    5.39   0
   5   2  -2    1.34    5.43   0
  -5   2   2   -2.41    5.31   0
   4   2  -2  349.30    8.59   0
  -4   2   2  269.78    7.78   0
  -4  -2   2  320.83    8.48   0
   4  -2  -2  299.45    8.24   0
  -3   2   2   22.25    5.71   0
  -3  -2   2   23.53    6.00   0
   3   2  -2   30.70    5.91   0
   3  -2  -2   28.67    6.00   0
  -2   2   2   30.32    7.03   0
  -2  -2   2   28.32    4.58   0
   2   2  -2   35.08    6.02   0
   2  -2  -2   33.09    6.42   0
   1   2  -2  232.50    8.04   0
  -1   2   2  281.59   10.84   0
   1  -2  -2  236.07   11.38   0
  -1  -2   2  213.91    6.93   0
   0  -2   2  227.23    7.97   0
   0   2  -2  229.05    7.87   0
   1  -2   2  671.90   10.38   0
  -1   2  -2  675.38    9.55   0
  -2  -2  -2  568.24   18.59   0
  -2   2  -2  536.07    9.30   0
  -2  -2  -2  685.37   20.17   0
   2  -2   2  532.45    8.43   0
  -3  -2  -2 1014.60   17.59   0
   3  -2   2  933.26   10.83   0
  -3  -2  -2 1215.61   19.27   0
  -3   2  -2  922.84   10.70   0
   4  -2   2 5617.68   21.86   0
  -4   2  -2 5432.10   21.43   0
  -4  -2  -2 6326.14   34.40   0
  -5  -2  -2  108.75    6.91   0
  -5  -2  -2   85.93    7.59   0
  -5   2  -2   75.64    5.80   0
   5   2   2   87.07    7.16   0
   5  -2   2   73.93    5.86   0
  -6   2  -2  110.59    5.82   0
  -6  -2  -2  103.84    6.55   0
   6  -2   2  114.17    4.65   0
   6   2   2  117.46    6.17   0
  -6  -2  -2  142.42    6.88   0
   7  -2   2  185.99    6.38   0
  -7  -2  -2  185.72    6.90   0
  -7  -2  -2  239.26    7.49   0
   7   2   2  187.56    6.77   0
  -7   2  -2  172.73    5.02   0
   8   2   2 3575.98   18.30   0
  -8  -2  -2 3445.88   19.12   0
  -8  -2  -2 4459.17   21.61   0
  -8   2  -2 3374.86   16.07   0
   8  -2   2 3649.66   15.94   0
   9  -2   2  396.98    8.22   0
  -9  -2  -2  491.20    9.43   0
  -9   2  -2  365.32    6.58   0
   9   2   2  392.29    8.63   0
  -9  -2  -2  352.55    7.04   0
 -10  -2  -2   85.92    6.95   0
  10   2   2  100.30    6.91   0
 -10   2  -2   80.31    4.99   0
  10  -2   2  101.40    6.71   0
 -10  -2  -2  115.97    7.29   0
 -11  -2  -2  139.42    7.32   0
  11  -2   2  112.33    6.81   0
  11   2   2  108.38    6.83   0
 -11  -2  -2  101.54    6.86   0
 -11   2  -2  104.87    6.60   0
  12  -2   2   69.69    8.09   0
 -12   2  -2   70.18    5.63   0
 -12  -2  -2   76.35    8.02   0
 -12  -2  -2  107.07    8.20   0
  13  -2   2   90.73    8.29   0
 -13  -2  -2   86.48    8.40   0
 -13   2  -2   88.43    5.97   0
 -13  -2  -2  128.81    6.39   0
 -14   2  -2   24.89    9.74   0
 -14  -2  -2   26.96    9.87   0
 -14  -2  -2   20.66    9.72   0
  14  -2   2   20.60    6.87   0
 -15   3   2  182.98   10.19   0
 -15  -3   2  191.62   10.48   0
 -15  -3   2  210.98   10.85   0
 -15   3   2  230.55   10.74   0
  15  -3  -2  197.62   10.26   0
 -14   3   2  197.77    8.90   0
 -14  -3   2  189.96    6.88   0
  14  -3  -2  158.57    8.34   0
 -14  -3   2  155.26    8.89   0
 -14   3   2  166.00    9.27   0
 -13  -3   2  280.39    9.13   0
 -13   3   2  192.20    8.43   0
 -13  -3   2  210.96    8.93   0
  13  -3  -2  235.46    8.40   0
 -13   3   2  271.05    9.02   0
 -12  -3   2  180.70    8.46   0
 -12  -3   2  207.46    8.76   0
 -12   3   2  150.96    8.09   0
  12  -3  -2  172.06    8.16   0
 -12   3   2  211.67    8.61   0
  11  -3  -2    7.21    6.23   0
 -11  -3   2   33.06    6.47   0
 -11  -3   2   13.19    6.28   0
 -11   3   2    6.98    6.35   0
 -10  -3   2  320.01    8.29   0
 -10   3   2  296.50    7.62   0
  10  -3  -2  294.52    7.77   0
 -10  -3   2  364.60    8.54   0
  -9   3   2  120.84    7.07   0
  -9  -3   2  153.92    7.69   0
   9  -3  -2  128.24    5.39   0
  -9  -3   2  127.74    7.21   0
   8   3  -2 2864.12   17.32   0
  -8  -3   2 2712.87   16.77   0
  -8  -3   2 2324.21   15.93   0
   8  -3  -2 2449.21   13.78   0
  -8   3   2 2272.66   14.17   0
   7  -3  -2 3468.87   16.62   0
  -7  -3   2 3455.42   18.83   0
   7   3  -2 4016.51   19.80   0
  -7   3   2 3226.89   16.27   0
  -7  -3   2 3857.95   19.81   0
  -6   3   2   25.88    5.26   0
  -6  -3   2   38.04    5.62   0
   6   3  -2   34.28    5.73   0
   6  -3  -2   30.32    4.11   0
  -5   3   2    3.99    5.18   0
  -5  -3   2    4.95    5.27   0
   5  -3  -2    1.47    3.78   0
   5   3  -2    2.92    5.26   0
  -4  -3   2 8748.04   31.74   0
  -4   3   2 7755.09   28.44   0
   4  -3  -2 8623.90   30.24   0
   4   3  -2 9987.62   33.43   0
   3  -3  -2  630.71   10.52   0
  -3  -3   2  584.43    9.14   0
  -3   3   2  555.78    9.86   0
   3   3  -2  665.50    9.56   0
   2   3  -2    3.00    5.37   0
   2  -3  -2    0.65    5.65   0
  -2   3   2   -0.53    6.39   0
  -2  -3   2    1.46    5.55   0
  -1   3   2  178.39    7.58   0
  -1  -3   2  175.59    7.09   0
   1  -3  -2  195.78    8.59   0
   1   3  -2  191.14    7.01   0
   0  -3   2  808.59   10.68   0
   0   3   2  892.64   17.99   0
   0  -3  -2  913.67   19.03   0
   0   3  -2  851.86   10.82   0
   1  -3   2  168.65    5.53   0
   1   3   2  222.65   13.64   0
  -1  -3  -2  176.77   14.25   0
  -1   3  -2  164.93    6.70   0
  -2  -3  -2  138.78   13.42   0
  -2  -3  -2  149.65   13.68   0
  -2   3  -2  134.44    6.18   0
   2  -3   2  136.52    6.51   0
   3  -3   2   11.11    5.26   0
  -3  -3  -2    6.19    7.80   0
  -3   3  -2    7.74    5.16   0
  -3  -3  -2    9.20    7.87   0
   4  -3   2  582.65    8.52   0
  -4  -3  -2  655.06   14.02   0
  -4  -3  -2  743.79   14.65   0
  -4   3  -2  573.54    8.40   0
  -5   3  -2   59.72    5.67   0
  -5  -3  -2   82.25    6.57   0
  -5  -3  -2   65.01    7.36   0
   5  -3   2   66.66    4.16   0
   6  -3   2   78.14    5.45   0
  -6  -3  -2   88.92    6.48   0
  -6  -3  -2   65.43    6.11   0
  -6   3  -2   66.16    4.14   0
  -7   3  -2   36.06    6.39   0
   7  -3   2   32.91    6.57   0
  -7  -3  -2   29.59    6.79   0
  -7  -3  -2   35.47    7.09   0
  -8  -3  -2  124.86    7.21   0
  -8   3  -2  107.71    6.79   0
  -8  -3  -2  145.92    7.59   0
   8  -3   2  114.85    5.14   0
  -9  -3  -2    3.18    6.22   0
   9  -3   2    5.42    6.16   0
  -9  -3  -2   -2.04    6.31   0
  -9   3  -2    7.33    6.12   0
 -10  -3  -2   -3.01    7.59   0
 -10  -3  -2   -0.25    6.27   0
  10  -3   2    5.96    6.13   0
 -10   3  -2    4.63    6.05   0
 -11  -3  -2   32.47    7.95   0
 -11  -3  -2   39.37    7.77   0
  11  -3   2   44.27    7.57   0
 -11   3  -2   38.07    7.53   0
 -12   3  -2   13.38    7.58   0
  12  -3   2   12.50    7.78   0
 -12  -3  -2   15.15    7.78   0
 -12  -3  -2   10.54    7.78   0
 -13   3  -2   45.22    9.67   0
 -13  -3  -2   46.13    9.82   0
 -13  -3  -2   67.01    9.94   0
  13  -3   2   44.25    9.66   0
 -13   4   2   20.29    9.62   0
 -13   4   2   22.25   10.00   0
 -13  -4   2   21.71    9.67   0
 -13  -4   2   31.30    9.53   0
  13  -4  -2   30.22    9.51   0
  12  -4  -2  274.96    8.85   0
 -12  -4   2  337.75    9.60   0
 -12   4   2  267.77    6.96   0
 -12   4   2  354.80    9.48   0
 -12  -4   2  298.84    9.51   0
 -11  -4   2  162.96    8.65   0
 -11   4   2  161.72    8.30   0
 -11  -4   2  176.79    8.69   0
  11  -4  -2  142.98    8.33   0
 -10  -4   2   -2.54    6.44   0
 -10  -4   2    8.10    6.36   0
 -10   4   2   -4.67    6.34   0
  10  -4  -2    0.61    6.31   0
   9  -4  -2   12.81    6.42   0
   9   4  -2   28.27    6.67   0
  -9   4   2   16.02    6.23   0
  -9  -4   2   20.24    4.66   0
  -9  -4   2   17.69    6.27   0
   8   4  -2  189.22    7.86   0
  -8   4   2  145.75    7.00   0
   8  -4  -2  156.18    7.14   0
  -8  -4   2  138.48    7.35   0
  -8  -4   2  166.15    7.60   0
   7   4  -2  214.10    8.04   0
  -7   4   2  159.26    7.21   0
  -7  -4   2  173.89    7.67   0
   7  -4  -2  167.34    7.29   0
  -7  -4   2  164.16    7.67   0
  -6  -4   2   78.04    7.09   0
   6   4  -2   91.24    7.33   0
   6  -4  -2   79.07    6.99   0
  -6   4   2   79.90    6.68   0
  -5   4   2  281.58    7.04   0
   5  -4  -2  318.96    7.52   0
  -5  -4   2  312.05    7.76   0
   5   4  -2  381.57    8.32   0
  -4  -4   2   16.26    5.30   0
   4   4  -2   15.95    5.42   0
  -4   4   2   16.98    5.09   0
   4  -4  -2   19.69    5.39   0
  -3   4   2   16.30    5.19   0
  -3  -4   2   17.06    5.33   0
   3   4  -2   19.33    5.30   0
   3  -4  -2   19.23    6.73   0
   2   4  -2   18.84    5.35   0
   2  -4  -2   16.63    5.62   0
  -2  -4   2   19.72    5.35   0
  -2   4   2   15.58    5.27   0
   1   4  -2  540.96    9.02   0
   1  -4  -2  558.37   12.01   0
  -1  -4   2  491.95    8.79   0
  -1   4   2  519.07   11.31   0
   0  -4   2  430.52    8.32   0
   0   4  -2  469.72    8.38   0
   0   4   2  482.89   11.82   0
   0  -4  -2  494.81   12.62   0
  -1  -4  -2   26.41    8.11   0
   1  -4   2   21.62    5.47   0
   1   4   2   29.04    6.88   0
  -1   4  -2   27.99    5.31   0
  -2   4  -2   83.61    4.41   0
  -2  -4  -2   85.83   11.16   0
   2   4   2  103.70   10.37   0
   2  -4   2   77.28    5.78   0
  -2  -4  -2   88.32   11.19   0
   3  -4   2    0.10    5.08   0
  -3  -4  -2    1.44    8.96   0
  -3   4  -2    1.49    5.08   0
  -3  -4  -2    3.79    9.02   0
  -4  -4  -2   57.32    9.94   0
  -4  -4  -2   52.54    9.73   0
  -4   4  -2   49.88    6.53   0
   4  -4   2   49.77    6.63   0
  -5  -4  -2  196.18   10.30   0
  -5   4  -2  177.10    5.65   0
   5  -4   2  188.09    7.30   0
  -5  -4  -2  187.26   10.16   0
  -6  -4  -2   69.29    8.51   0
  -6   4  -2   64.54    6.57   0
  -6  -4  -2   64.14    8.48   0
   6  -4   2   69.70    6.59   0
  -7  -4  -2  131.26    7.93   0
  -7  -4  -2  121.43    8.79   0
   7  -4   2  114.71    5.31   0
  -7   4  -2  114.58    6.66   0
   8  -4   2    6.28    6.18   0
  -8  -4  -2    0.01    7.58   0
  -8  -4  -2    5.99    6.12   0
  -8   4  -2   -1.14    6.18   0
   9  -4   2  194.76    7.53   0
  -9  -4  -2  165.15   10.38   0
  -9   4  -2  167.27    8.12   0
  -9  -4  -2  204.13   10.38   0
  10  -4   2    1.28    7.59   0
 -10  -4  -2    3.94    7.51   0
 -10   4  -2    4.23    5.41   0
 -10  -4  -2    1.99    7.37   0
 -11  -4  -2    1.90    7.61   0
  11  -4   2    0.88    7.87   0
 -11   4  -2    2.29    7.80   0
 -11  -4  -2    1.84    7.50   0
 -12  -4  -2  485.05   14.30   0
 -12  -4  -2  632.52   12.65   0
 -12   4  -2  479.22   11.25   0
  12  -4   2  524.57   11.41   0
  12  -5  -2    2.16    6.81   0
 -12   5   2    8.78    6.95   0
 -12   5   2    0.29    6.75   0
 -12  -5   2   -3.53    9.85   0
 -12  -5   2    1.87   11.63   0
  11  -5  -2  165.11    8.84   0
 -11  -5   2  215.32    9.38   0
 -11  -5   2  226.37    9.10   0
 -11   5   2  187.44    8.85   0
 -10  -5   2    5.64    7.60   0
  10  -5  -2    6.13    7.62   0
 -10   5   2   -0.91    7.56   0
 -10  -5   2    1.72    7.75   0
  -9  -5   2    1.75    7.43   0
   9   5  -2    2.16    7.67   0
  -9  -5   2   -5.24    7.53   0
  -9   5   2    4.41    7.40   0
   9  -5  -2    4.31    7.56   0
  -8  -5   2   64.91    6.56   0
  -8  -5   2   65.40    6.71   0
   8  -5  -2   68.23    6.47   0
  -8   5   2   61.86    6.42   0
   8   5  -2   80.74    6.96   0
  -7  -5   2    6.66    6.14   0
  -7  -5   2    5.12    6.09   0
  -7   5   2    2.46    6.08   0
   7  -5  -2   -0.05    6.19   0
   7   5  -2   -2.38    6.34   0
   6   5  -2    3.52    6.32   0
   6  -5  -2   -0.21    6.25   0
  -6   5   2    0.63    6.05   0
  -6  -5   2    3.55    5.98   0
   5  -5  -2    6.04    6.33   0
   5   5  -2    5.09    6.39   0
  -5   5   2    4.21    6.29   0
  -5  -5   2   -1.20    7.59   0
   4  -5  -2   30.68    6.71   0
  -4   5   2   37.50    6.58   0
   4   5  -2   39.73    6.73   0
  -4  -5   2   33.69    6.60   0
  -3  -5   2  601.70   10.11   0
  -3   5   2  590.10   10.34   0
   3  -5  -2  668.17   10.87   0
   3   5  -2  710.86   10.75   0
  -2   5   2   89.09    7.10   0
   2  -5  -2   97.58    7.40   0
   2   5  -2   99.46    8.45   0
  -2  -5   2   91.45    7.05   0
   1   5  -2  208.09    7.82   0
  -1  -5   2  182.00    7.70   0
  -1   5   2  200.20    8.49   0
   1  -5  -2  205.68    8.48   0
   0  -5  -2  693.76   14.26   0
   0   5  -2  664.33   10.11   0
   0   5   2  710.80   13.99   0
   0  -5   2  607.25    9.86   0
  -1  -5  -2  161.48   12.47   0
  -1   5  -2  156.06    7.27   0
   1   5   2  189.19   10.11   0
   1  -5   2  154.79    7.41   0
  -2  -5  -2   78.40   12.50   0
   2   5   2   95.99   11.83   0
   2  -5   2   72.99    6.80   0
  -2   5  -2   86.81    6.66   0
  -2  -5  -2   78.77   12.49   0
   3  -5   2   50.15    6.50   0
  -3   5  -2   38.42    6.45   0
   4  -5   2  531.67    8.85   0
  -4   5  -2  537.59    8.75   0
   5  -5   2   33.80    6.35   0
  -5   5  -2   32.79    4.61   0
  -5  -5  -2   28.78   12.73   0
  -5  -5  -2   28.67   11.90   0
  -6   5  -2   90.05    6.46   0
   6  -5   2   88.72    6.79   0
  -6  -5  -2   86.70   10.45   0
  -6  -5  -2   88.18   10.39   0
  -7  -5  -2  239.31   12.51   0
  -7   5  -2  228.17    8.58   0
   7  -5   2  244.27    6.71   0
  -7  -5  -2  237.84   12.57   0
   8  -5   2   11.52    5.44   0
  -8  -5  -2   10.08    8.79   0
  -8   5  -2    6.68    7.66   0
  -8  -5  -2   11.84   10.15   0
  -9  -5  -2    0.00    9.04   0
  -9  -5  -2    4.03    9.01   0
  -9   5  -2    4.91    7.76   0
   9  -5   2    4.39    7.73   0
 -10  -5  -2   24.31   11.37   0
 -10  -5  -2   28.99   11.42   0
 -10   5  -2   15.48    9.55   0
  10  -5   2   33.21    6.78   0
 -10  -6   2  131.48   10.16   0
 -10  -6   2  142.75   12.41   0
 -10   6   2  142.61   10.04   0
  10  -6  -2  153.61   10.15   0
  -9  -6   2    7.54   11.37   0
   9  -6  -2   15.66    9.51   0
  -9   6   2    7.69    6.73   0
  -9  -6   2    3.26    8.98   0
  -8   6   2   14.76    7.78   0
  -8  -6   2   16.31    7.51   0
   8  -6  -2    6.52    5.59   0
   8   6  -2   14.93    9.62   0
  -8  -6   2    3.80    7.42   0
   7  -6  -2    6.02    7.66   0
  -7  -6   2    5.92    9.38   0
  -7  -6   2    9.03    7.22   0
   7   6  -2    8.63    7.91   0
  -7   6   2   12.22    7.61   0
   6   6  -2  187.51   10.85   0
   6  -6  -2  162.54    8.53   0
  -6   6   2  157.55    8.40   0
  -6  -6   2  146.81    8.42   0
   5   6  -2  312.77    9.88   0
  -5   6   2  246.71    8.90   0
   5  -6  -2  263.40    9.14   0
  -5  -6   2  247.80    9.17   0
   4  -6  -2  195.20    8.28   0
   4   6  -2  224.99    8.87   0
  -4  -6   2  187.65    8.14   0
  -4   6   2  171.06    8.34   0
  -3   6   2   96.73    7.46   0
  -3  -6   2   95.20    7.13   0
   3  -6  -2  106.45    7.30   0
   3   6  -2  128.21    8.90   0
  -2   6   2 2171.80   18.39   0
  -2  -6   2 2017.87   16.01   0
   2  -6  -2 2289.27   18.72   0
   2   6  -2 2400.83   17.31   0
  -1   6   2  504.56   12.15   0
  -1  -6   2  486.68    9.13   0
   1   6  -2  505.03    9.88   0
   1  -6  -2  517.73   11.86   0
   0  -6  -2  150.70    8.93   0
   0   6  -2  143.36    7.31   0
   0  -6   2  135.32    7.21   0
   0   6   2  163.69   10.42   0
   1   6   2    4.98    9.26   0
  -1  -6  -2    5.58    9.16   0
  -1   6  -2    4.30    6.24   0
   1  -6   2   10.49    6.17   0
   2  -6   2   -6.92    6.25   0
  -2   6  -2    4.33    6.10   0
  -3   6  -2   -2.79    7.59   0
   3  -6   2   -0.46    7.64   0
   4  -6   2    0.53    5.33   0
  -4   6  -2    1.79    7.58   0
  -5   6  -2  166.91    8.47   0
   5  -6   2  167.23    8.54   0
   6  -6   2   13.33    7.63   0
  -6   6  -2    6.55    7.67   0
   7  -6   2   10.15    7.78   0
  -7   6  -2   -3.17    5.51   0
   8  -6   2   22.80    6.87   0
  -8   6  -2   22.56    9.44   0
  -6   7   2   52.95    9.78   0
  -6  -7   2   47.62    9.58   0
   6   7  -2   69.23   12.41   0
   6  -7  -2   56.59    9.84   0
  -5  -7   2    0.36    9.12   0
   5  -7  -2    0.65    9.17   0
  -5   7   2    1.52    9.51   0
   5   7  -2    2.79    9.61   0
   4   7  -2  107.75   10.64   0
  -4  -7   2   75.62    8.94   0
   4  -7  -2  102.66    9.64   0
  -4   7   2   79.31   11.61   0
   3   7  -2  140.16   10.98   0
  -3   7   2  127.61   10.65   0
  -3  -7   2  127.75    8.38   0
   3  -7  -2  138.11   10.20   0
  -2  -7   2   20.26    7.60   0
   2  -7  -2   23.28    9.32   0
  -2   7   2   20.94    9.95   0
   2   7  -2   25.66    9.82   0
   1   7  -2  181.75    9.06   0
  -1   7   2  185.21   11.49   0
  -1  -7   2  158.54    8.70   0
   1  -7  -2  175.72   10.86   0
   0  -7   2   22.24    7.87   0
   0   7  -2   14.68    8.12   0
   0   7   2   25.24    9.64   0
   0  -7  -2   19.63   10.84   0
  -1   7  -2    1.75    7.90   0
   1  -7   2   -4.88    7.80   0
   2  -7   2  547.54   10.65   0
  -2   7  -2  553.37   11.00   0
   3  -7   2  613.46   12.01   0
  -3   7  -2  566.26   12.14   0
   4  -7   2   18.10    9.74   0
  -4   7  -2    6.23    9.65   0
  -5   7  -2    2.22    9.63   0
   5  -7   2    2.74    6.85   0
 -16   0   3    7.21    6.83   0
 -16   0   3    0.55    9.48   0
 -15   0   3  358.95    9.32   0
 -15   0   3  285.25    7.00   0
 -14   0   3    4.53    7.63   0
 -14   0   3    7.35    7.53   0
 -13   0   3  139.46    6.78   0
 -13   0   3  171.95    7.12   0
 -12   0   3   -2.85    4.37   0
 -12   0   3    2.96    6.45   0
 -11   0   3   -0.09    4.48   0
 -11   0   3   -0.61    4.69   0
  11   0  -3    1.37    4.38   0
 -10   0   3   -0.31    3.58   0
  10   0  -3   -7.56    4.97   0
 -10   0   3   -2.20    3.73   0
  -9   0   3  193.01    5.30   0
  -9   0   3  156.12    6.16   0
   9   0  -3  151.07    6.01   0
  -8   0   3    0.08    5.37   0
  -8   0   3   -0.37    5.18   0
  -7   0   3 1821.81   13.67   0
  -7   0   3 1463.31   12.36   0
   6   0  -3    3.65    4.50   0
  -6   0   3    2.28    5.81   0
  -6   0   3    0.65    6.10   0
  -4   0   3   -1.91    6.02   0
   4   0  -3    2.77    6.40   0
  -4   0   3   -0.49    6.20   0
   3   0  -3  538.95   11.34   0
  -3   0   3  523.26   10.11   0
  -2   0   3    1.27    6.86   0
   2   0  -3    4.29    7.11   0
   0   0   3   -1.20    6.84   0
   0   0  -3    2.15    7.04   0
   1   0   3 2408.31   21.33   0
  -1   0  -3 2346.13   20.45   0
   2   0   3    2.83    5.80   0
  -2   0  -3    1.28    6.31   0
  -3   0  -3  207.26    6.43   0
   3   0   3  215.52    7.50   0
  -4   0  -3   15.70    5.60   0
   4   0   3   -2.49    5.23   0
   5   0   3   10.93    5.34   0
  -5   0  -3   16.62    5.54   0
   6   0   3    2.54    3.59   0
  -6   0  -3    0.09    5.27   0
  -7   0  -3   87.17    5.91   0
   7   0   3   91.52    5.81   0
   8   0   3    2.56    4.51   0
  -8   0  -3   -4.41    6.38   0
   9   0   3   -2.87    6.36   0
  -9   0  -3    6.85    6.28   0
  10   0   3    0.88    6.28   0
 -10   0  -3    0.72    4.46   0
 -11   0  -3  472.17    8.48   0
  11   0   3  477.53    8.73   0
  12   0   3    2.23    7.82   0
 -12   0  -3   -1.83    7.88   0
 -12   0  -3   -9.63    8.34   0
  13   0   3 2112.94   13.97   0
 -13   0  -3 2171.87   15.37   0
 -13   0  -3 2678.63   15.34   0
 -14   0  -3    0.09    6.82   0
 -14   0  -3    6.08    9.92   0
  14   0   3    7.10    9.51   0
 -16   1   3  124.37   10.01   0
 -16  -1   3  128.12    9.98   0
 -16   1   3  139.60   10.39   0
 -16  -1   3  159.69   10.23   0
 -15  -1   3   31.58    7.91   0
 -15   1   3   18.22    7.98   0
 -15   1   3   41.72    5.82   0
 -15  -1   3   35.68    8.06   0
  15  -1  -3   32.55    5.59   0
  14  -1  -3  201.43    8.33   0
 -14   1   3  229.86    8.72   0
 -14  -1   3  205.96    6.62   0
 -14  -1   3  197.22    8.48   0
 -14   1   3  182.18    6.19   0
 -13  -1   3  459.84    8.26   0
 -13   1   3  392.21    6.65   0
  13  -1  -3  414.57    8.06   0
 -13   1   3  541.56    8.66   0
 -13  -1   3  519.44    8.63   0
 -12   1   3   37.81    4.87   0
 -12  -1   3   38.69    6.45   0
 -12   1   3   35.30    6.39   0
  12  -1  -3   39.67    4.59   0
 -12  -1   3   45.36    4.67   0
  11  -1  -3  290.23    6.19   0
 -11   1   3  306.13    7.62   0
 -11   1   3  356.59    6.63   0
 -11  -1   3  345.72    6.70   0
 -11  -1   3  307.73    7.97   0
 -10   1   3  354.24    6.54   0
 -10  -1   3  356.48    8.19   0
 -10   1   3  394.01    6.28   0
 -10  -1   3  402.23    7.45   0
  10  -1  -3  310.94    5.88   0
  -9   1   3    9.87    5.14   0
  -9   1   3   11.62    5.43   0
  -9  -1   3    8.22    5.34   0
   9  -1  -3    9.95    5.18   0
  -9  -1   3    6.00    5.47   0
  -8   1   3   12.26    5.23   0
  -8  -1   3    9.95    5.14   0
  -8   1   3    8.21    3.91   0
  -8  -1   3   21.92    5.41   0
   8  -1  -3   10.44    3.63   0
   8   1  -3   12.07    5.49   0
  -7   1   3   51.19    4.25   0
  -7  -1   3   73.39    4.63   0
  -7  -1   3   72.99    6.09   0
  -7   1   3   64.41    4.67   0
   7   1  -3   68.92    4.63   0
   7  -1  -3   53.48    4.27   0
  -6   1   3  323.28    7.62   0
   6  -1  -3  325.55    7.60   0
  -6   1   3  367.30    8.10   0
   6   1  -3  360.83    8.15   0
  -6  -1   3  313.55    7.66   0
  -6  -1   3  401.52    8.24   0
  -5   1   3 1008.04   10.92   0
  -5  -1   3 1141.70   11.63   0
  -5   1   3 1180.76   12.66   0
   5   1  -3 1145.85   11.70   0
   5  -1  -3  982.42   11.68   0
  -4   1   3 2818.35   19.79   0
  -4  -1   3 3498.59   21.14   0
   4   1  -3 3786.55   22.05   0
  -4   1   3 3696.21   22.65   0
   4  -1  -3 3240.20   21.16   0
  -3   1   3  937.35   13.96   0
  -3   1   3  770.21   12.58   0
   3  -1  -3  889.99   13.87   0
   3   1  -3  904.55   12.53   0
  -3  -1   3  872.90   12.46   0
  -2   1   3  225.19    9.29   0
   2   1  -3  242.26    7.50   0
  -2  -1   3  227.37    7.32   0
   2  -1  -3  260.01   10.58   0
  -2   1   3  256.75   10.14   0
  -1  -1   3   78.07    7.53   0
   1  -1  -3  104.18   10.70   0
   1   1  -3   85.89    5.88   0
  -1   1   3   92.99    8.44   0
   2   1   3   81.71    8.34   0
   2  -1   3   77.87    6.63   0
  -2  -1  -3   79.34    7.60   0
  -2   1  -3   82.61    6.75   0
  -3   1  -3   -2.33    4.21   0
  -3  -1  -3   -0.79    5.88   0
   3   1   3    2.45    5.46   0
   3  -1   3    1.98    5.48   0
  -4   1  -3   79.86    6.16   0
   4   1   3   89.84    6.47   0
  -4  -1  -3   76.08    6.44   0
   4  -1   3   82.16    5.98   0
   5   1   3  114.38    6.47   0
  -5  -1  -3  107.73    6.54   0
   5  -1   3  107.94    6.20   0
  -5   1  -3  110.32    6.23   0
   6   1   3 1121.08   11.74   0
  -6  -1  -3 1051.47   11.45   0
   6  -1   3 1112.07   10.50   0
  -6   1  -3 1028.30    9.45   0
  -7  -1  -3    0.56    5.32   0
  -7   1  -3    5.64    3.70   0
   7   1   3    6.95    3.68   0
   7  -1   3    5.99    3.69   0
  -8   1  -3   14.30    6.45   0
   8   1   3   16.70    4.67   0
  -8  -1  -3   18.68    4.67   0
   8  -1   3   14.58    4.65   0
  -9  -1  -3    3.65    6.49   0
   9  -1   3    1.01    6.37   0
   9   1   3    4.36    6.24   0
  -9   1  -3    4.21    4.65   0
 -10  -1  -3 1303.79   11.82   0
 -10  -1  -3 1688.22   13.20   0
  10   1   3 1331.91   12.07   0
  10  -1   3 1392.78   10.38   0
 -10   1  -3 1373.70   11.39   0
  11   1   3   -1.34    6.22   0
  11  -1   3   -3.24    6.26   0
 -11  -1  -3    6.61    6.16   0
 -11  -1  -3   -0.02    6.53   0
 -11   1  -3    6.76    4.31   0
  12   1   3  235.66    6.83   0
  12  -1   3  254.57    8.98   0
 -12  -1  -3  247.74    8.85   0
 -12   1  -3  251.71    8.61   0
 -12  -1  -3  326.65    7.48   0
 -13  -1  -3  313.49    9.55   0
  13  -1   3  193.58    6.88   0
 -13  -1  -3  207.92    6.90   0
  13   1   3  221.31    8.93   0
 -13   1  -3  230.55    8.88   0
  14  -1   3   26.37    6.96   0
 -14  -1  -3   36.97   10.00   0
 -14   1  -3   41.39    9.79   0
  14   1   3   29.16    9.83   0
 -14  -1  -3   40.48    9.80   0
 -14   1  -3   47.24    7.04   0
  15  -2  -3   67.17    8.03   0
 -15  -2   3   59.63    5.92   0
 -15  -2   3   81.70    6.25   0
 -15   2   3   81.41    8.38   0
 -15   2   3   65.34    8.92   0
 -14   2   3   95.05    8.10   0
 -14  -2   3  133.43    8.30   0
 -14   2   3  111.28    6.28   0
  14  -2  -3   99.82    5.85   0
 -14  -2   3  108.28    7.93   0
 -13  -2   3   47.32    7.60   0
  13  -2  -3   49.81    6.97   0
 -13   2   3   30.63    7.63   0
 -13   2   3   52.12    7.39   0
 -13  -2   3   60.18    7.32   0
 -12  -2   3 1799.14   12.89   0
 -12  -2   3 1488.97   11.92   0
 -12   2   3 1724.14   12.49   0
 -12   2   3 1357.46   10.10   0
  12  -2  -3 1396.86   10.26   0
 -11  -2   3  862.44   10.18   0
 -11  -2   3  970.52   10.80   0
 -11   2   3  804.99    9.54   0
  11  -2  -3  813.49    9.62   0
 -11   2   3  977.22   10.51   0
 -10  -2   3  284.23    8.04   0
 -10  -2   3  316.25    8.31   0
 -10   2   3  308.34    6.55   0
  10  -2  -3  257.28    6.19   0
 -10   2   3  259.45    7.80   0
  -9  -2   3   78.38    6.00   0
  -9  -2   3   63.75    4.23   0
  -9   2   3   63.82    4.21   0
   9  -2  -3   65.42    4.21   0
  -9   2   3   80.81    4.47   0
   9   2  -3   88.33    5.92   0
  -8   2   3   32.71    5.28   0
  -8  -2   3   31.92    4.13   0
   8  -2  -3   35.64    3.93   0
  -8  -2   3   25.19    5.41   0
   8   2  -3   36.17    5.52   0
  -8   2   3   37.98    4.08   0
  -7   2   3    5.08    5.05   0
  -7  -2   3    4.53    5.29   0
  -7   2   3   -5.69    5.28   0
   7  -2  -3   -1.95    5.11   0
   7   2  -3    1.53    5.31   0
  -7  -2   3    1.56    5.23   0
   6   2  -3   86.31    4.79   0
  -6   2   3   72.23    4.36   0
  -6   2   3   87.28    4.68   0
  -6  -2   3   75.54    6.09   0
   6  -2  -3   70.85    4.54   0
   5  -2  -3 2179.89   15.43   0
  -5   2   3 2302.80   15.56   0
  -5   2   3 2574.75   16.69   0
  -5  -2   3 2554.46   16.94   0
   5   2  -3 2772.50   17.01   0
  -4   2   3   23.45    5.75   0
  -4  -2   3   18.37    4.36   0
   4   2  -3   25.55    5.70   0
   4  -2  -3   14.30    4.21   0
  -4   2   3   21.23    5.54   0
  -3  -2   3  236.49    6.60   0
   3  -2  -3  239.98    8.43   0
   3   2  -3  270.29    7.86   0
  -3   2   3  235.62    8.17   0
  -3   2   3  277.67    8.82   0
  -2  -2   3 4586.24   23.68   0
   2   2  -3 4940.40   24.31   0
   2  -2  -3 4658.23   32.31   0
  -1   2   3  564.01   15.64   0
   1   2  -3  550.13    8.81   0
  -1  -2   3  542.14    8.76   0
  -1   2   3  670.89   17.40   0
   0  -2   3  327.81    7.15   0
   0   2  -3  347.22    8.21   0
   1  -2   3  372.61    7.21   0
  -1   2  -3  384.80    8.30   0
  -2  -2  -3   19.74   10.19   0
   2  -2   3   14.21    4.00   0
  -2  -2  -3   15.95    8.71   0
  -2   2  -3   14.85    4.15   0
   3  -2   3 6445.66   24.09   0
  -3   2  -3 6235.44   23.45   0
  -4   2  -3  293.28    7.30   0
   4   2   3  297.86    8.97   0
  -4  -2  -3  297.34   10.19   0
   4  -2   3  291.12    7.29   0
  -4  -2  -3  394.87   11.27   0
   5  -2   3   24.48    3.85   0
   5   2   3   27.76    5.45   0
  -5  -2  -3   26.44    5.72   0
  -5   2  -3   23.70    5.35   0
  -5  -2  -3   38.84    6.10   0
   6  -2   3 1208.54    9.82   0
  -6  -2  -3 1159.93   12.95   0
  -6  -2  -3 1575.05   14.64   0
  -6   2  -3 1143.63   10.31   0
   6   2   3 1207.75   13.04   0
  -7  -2  -3    6.62    7.14   0
  -7  -2  -3   14.07    6.57   0
   7   2   3   14.60    6.38   0
   7  -2   3   12.17    5.84   0
  -7   2  -3    7.81    4.72   0
  -8  -2  -3  248.92    8.34   0
  -8  -2  -3  192.33    7.77   0
   8  -2   3  198.96    7.35   0
   8   2   3  188.40    7.66   0
  -8   2  -3  180.93    5.70   0
  -9  -2  -3   89.65    7.29   0
   9  -2   3   83.78    4.87   0
  -9  -2  -3   71.05    6.83   0
  -9   2  -3   77.17    6.62   0
   9   2   3   80.00    4.93   0
  10  -2   3   59.09    6.32   0
 -10  -2  -3   58.87    6.77   0
  10   2   3   33.51    6.46   0
 -10   2  -3   45.94    6.29   0
 -10  -2  -3   40.30    6.48   0
 -11  -2  -3   74.25    8.17   0
  11   2   3   53.97    7.74   0
 -11  -2  -3   46.38    7.73   0
 -11   2  -3   42.23    7.69   0
  11  -2   3   52.81    7.73   0
 -12  -2  -3   62.15    7.96   0
 -12  -2  -3   66.02    8.23   0
  12  -2   3   41.32    5.71   0
 -12   2  -3   49.93    5.65   0
  12   2   3   60.58    5.79   0
 -13  -2  -3  138.96    7.76   0
  13  -2   3  105.07   10.01   0
 -13  -2  -3  101.84   10.05   0
 -13   2  -3  115.95   10.03   0
 -15   3   3   51.83    7.13   0
 -15  -3   3   45.48    9.86   0
 -15   3   3   55.78    9.70   0
 -15  -3   3   61.48   10.07   0
  15  -3  -3   52.36    6.94   0
 -14   3   3    5.44    8.18   0
 -14  -3   3   13.05    7.98   0
  14  -3  -3    1.13    7.89   0
 -14  -3   3   15.56    8.02   0
 -14   3   3    9.51    7.81   0
  13  -3  -3   14.19    7.84   0
 -13  -3   3   16.12    5.65   0
 -13  -3   3   15.46    7.77   0
 -13   3   3    9.03    5.48   0
 -13   3   3    3.01    8.12   0
 -12  -3   3   20.47    7.00   0
 -12   3   3   18.44    4.68   0
 -12  -3   3   15.07    6.53   0
  12  -3  -3   12.14    4.41   0
 -12   3   3   14.40    6.93   0
 -11  -3   3  687.11    9.83   0
  11  -3  -3  679.91    9.18   0
 -11   3   3  649.64    8.99   0
 -11   3   3  803.45    9.84   0
 -11  -3   3  801.81   10.11   0
 -10  -3   3  279.14    8.04   0
 -10   3   3  283.87    7.83   0
 -10   3   3  352.80    6.72   0
  10  -3  -3  291.08    6.15   0
 -10  -3   3  355.09    6.93   0
  -9   3   3 2642.59   15.32   0
  -9   3   3 2029.87   12.57   0
   9   3  -3 2748.55   16.43   0
  -9  -3   3 2503.27   15.71   0
   9  -3  -3 2154.17   13.85   0
  -9  -3   3 2177.82   15.07   0
  -8   3   3  342.20    8.47   0
   8  -3  -3  329.37    8.39   0
  -8  -3   3  345.98    8.73   0
  -8  -3   3  390.67    7.47   0
   8   3  -3  432.90    9.34   0
   7  -3  -3 1690.75   12.76   0
  -7  -3   3 1997.36   14.21   0
  -7   3   3 1715.27   12.63   0
   7   3  -3 2198.23   15.00   0
  -6   3   3  497.49    8.38   0
  -6  -3   3  558.14    8.89   0
   6  -3  -3  503.54    8.52   0
   6   3  -3  619.73    9.17   0
   5   3  -3  428.27    8.44   0
  -5   3   3  339.53    7.72   0
  -5  -3   3  374.61    8.03   0
   5  -3  -3  367.68    8.14   0
  -4  -3   3  199.58    7.11   0
   4   3  -3  231.60    7.29   0
  -4   3   3  182.56    7.04   0
   4  -3  -3  204.78    7.39   0
  -3   3   3 2014.47   17.68   0
   3   3  -3 2397.47   16.01   0
   3  -3  -3 2266.66   18.72   0
  -3  -3   3 2120.93   14.94   0
  -2   3   3   41.14    5.71   0
   2   3  -3   44.55    5.65   0
  -2  -3   3   43.03    5.73   0
   2  -3  -3   39.43    7.22   0
   1   3  -3   25.09    3.95   0
  -1   3   3   22.84    6.50   0
  -1   3   3   30.32    7.78   0
  -1  -3   3   26.07    5.50   0
   1  -3  -3   25.83    7.26   0
   0   3  -3  297.89    7.31   0
   0  -3   3  302.69    7.41   0
   1  -3   3  478.55    8.33   0
  -1   3  -3  499.23    8.43   0
   2  -3   3   37.22    5.53   0
  -2   3  -3   36.14    5.40   0
   3  -3   3  104.81    5.89   0
  -3  -3  -3  112.24   14.97   0
  -3   3  -3  114.73    5.90   0
  -4  -3  -3  115.27    9.51   0
  -4  -3  -3   89.89    9.16   0
   4  -3   3   86.67    5.77   0
  -4   3  -3   82.97    5.62   0
   5  -3   3    8.86    5.07   0
  -5  -3  -3    8.67    6.74   0
  -5  -3  -3    5.35    6.53   0
  -5   3  -3    8.49    3.56   0
  -6  -3  -3    0.69    7.92   0
  -6  -3  -3    0.22    6.53   0
  -6   3  -3    2.82    4.39   0
   6  -3   3   -6.44    6.33   0
  -7  -3  -3  135.21    7.63   0
  -7  -3  -3  169.07    8.00   0
   7  -3   3  135.53    5.25   0
  -7   3  -3  128.97    6.98   0
  -8  -3  -3   48.59    6.75   0
   8  -3   3   59.38    6.46   0
  -8   3  -3   48.40    4.67   0
  -8  -3  -3   72.27    6.87   0
   9  -3   3   70.23    4.67   0
  -9   3  -3   57.22    6.36   0
  -9  -3  -3   60.74    7.92   0
  -9  -3  -3   89.70    6.81   0
 -10   3  -3   94.06    5.78   0
  10  -3   3  109.15    7.94   0
 -10  -3  -3  128.93    8.44   0
 -10  -3  -3   91.42    8.17   0
  11  -3   3  413.44    9.25   0
 -11  -3  -3  388.85    9.85   0
 -11   3  -3  361.95    7.20   0
 -11  -3  -3  493.98   10.50   0
  12  -3   3   20.79    6.77   0
 -12  -3  -3   22.95    9.59   0
 -12   3  -3   12.08    9.42   0
 -12  -3  -3   34.34    8.90   0
 -14  -4   3    7.54    6.87   0
  14  -4  -3   11.54    6.61   0
 -14   4   3    7.15    9.51   0
 -14  -4   3   10.09    9.69   0
 -14   4   3    3.32    6.93   0
 -13  -4   3   92.42    8.55   0
 -13  -4   3  116.65    8.59   0
 -13   4   3  124.58    6.42   0
 -13   4   3   98.46    8.39   0
  13  -4  -3  107.01    8.27   0
 -12  -4   3 1486.89   13.93   0
 -12   4   3 1325.13   10.73   0
 -12  -4   3 1602.06   14.34   0
  12  -4  -3 1403.58   12.56   0
 -12   4   3 1729.25   13.83   0
 -11   4   3  691.68    8.86   0
 -11  -4   3  646.09   10.86   0
  11  -4  -3  547.42    8.18   0
 -11  -4   3  612.07   10.62   0
 -11   4   3  576.19    9.79   0
  10   4  -3   83.47    7.15   0
  10  -4  -3   75.85    6.43   0
 -10  -4   3   65.23    6.72   0
 -10   4   3   82.29    6.50   0
 -10  -4   3   83.23    6.71   0
 -10   4   3   87.25    7.00   0
   9  -4  -3  420.30    6.96   0
  -9  -4   3  516.25    9.17   0
  -9   4   3  431.28    8.44   0
   9   4  -3  600.13    9.70   0
  -9  -4   3  475.20    9.02   0
   8  -4  -3   37.48    6.59   0
  -8  -4   3   34.51    6.76   0
   8   4  -3   51.24    5.13   0
  -8  -4   3   37.32    6.61   0
  -8   4   3   41.34    6.39   0
   7   4  -3    2.61    6.74   0
  -7   4   3   10.84    4.37   0
  -7  -4   3    3.65    6.60   0
   7  -4  -3   10.76    6.43   0
   6  -4  -3  104.93    5.54   0
  -6  -4   3  100.90    7.19   0
  -6   4   3   88.98    6.98   0
   6   4  -3  114.88    7.39   0
  -5  -4   3  198.50    6.69   0
  -5   4   3  188.07    7.13   0
   5   4  -3  242.24    7.69   0
   5  -4  -3  214.06    5.80   0
   4   4  -3    5.60    5.22   0
  -4   4   3    3.92    5.02   0
   4  -4  -3    4.73    5.28   0
  -4  -4   3   10.76    5.23   0
  -3  -4   3   13.23    5.27   0
   3  -4  -3   11.07    5.44   0
  -3   4   3    5.68    5.20   0
   3   4  -3    9.75    5.27   0
   2   4  -3 1159.01   11.61   0
  -2   4   3 1042.23   14.71   0
   2  -4  -3 1200.34   15.85   0
  -2  -4   3 1054.95   11.11   0
   1   4  -3 3529.56   18.41   0
   1  -4  -3 3843.03   31.82   0
  -1   4   3 3536.97   29.57   0
  -1  -4   3 3399.35   18.11   0
   0  -4  -3  103.61   13.39   0
   0   4   3  113.57   11.94   0
   0   4  -3   96.04    5.95   0
   0  -4   3   96.31    6.01   0
   0   4   3  110.12   11.47   0
   1  -4   3   93.61    5.90   0
  -1   4  -3   92.03    5.86   0
  -2   4  -3   31.73    3.92   0
   2  -4   3   40.45    5.43   0
   3  -4   3   69.37    6.78   0
  -3   4  -3   73.81    6.67   0
   4  -4   3   -9.16    6.40   0
  -4   4  -3    4.74    6.20   0
  -5  -4  -3    7.93   10.05   0
   5  -4   3    6.81    4.58   0
  -5  -4  -3   11.54   10.97   0
  -5   4  -3    5.73    6.33   0
   6  -4   3  738.88    8.19   0
  -6  -4  -3  744.17   15.36   0
  -6  -4  -3  844.58   16.01   0
  -6   4  -3  709.68    9.23   0
   7  -4   3   -6.36    6.28   0
  -7   4  -3   -0.13    4.43   0
  -7  -4  -3   -0.46    7.32   0
  -7  -4  -3   -0.34    7.49   0
  -8  -4  -3   49.66    7.73   0
   8  -4   3   35.07    6.36   0
  -8   4  -3   43.99    6.30   0
  -8  -4  -3   43.57    7.91   0
   9  -4   3   42.15    7.76   0
  -9  -4  -3   43.25    7.65   0
  -9   4  -3   42.25    7.57   0
  -9  -4  -3   48.02    9.18   0
  10  -4   3   33.06    5.64   0
 -10   4  -3   32.46    5.53   0
 -10  -4  -3   44.20    7.66   0
 -10  -4  -3   36.33    9.21   0
 -11  -4  -3   -3.10    9.24   0
  11  -4   3   -1.31    6.61   0
 -11  -4  -3   -0.08    9.24   0
 -11   4  -3    3.52    9.46   0
  12  -5  -3   19.93    9.47   0
 -12   5   3    1.33    9.57   0
 -12  -5   3    4.96    9.59   0
 -12   5   3    5.33    9.92   0
 -12  -5   3    5.03    9.67   0
 -11   5   3   21.51    7.81   0
 -11  -5   3   19.48    7.89   0
  11  -5  -3   14.83    7.79   0
 -11  -5   3   20.83    8.03   0
 -11   5   3   35.32    8.24   0
 -10  -5   3   71.43    8.15   0
  10   5  -3   83.31    8.58   0
 -10  -5   3   73.10    7.96   0
  10  -5  -3   55.88    8.05   0
 -10   5   3   69.55    7.84   0
 -10   5   3   88.29    5.93   0
   9   5  -3   14.62    7.80   0
  -9   5   3   11.24    7.54   0
  -9  -5   3   12.04    7.66   0
   9  -5  -3    3.45    7.59   0
  -9  -5   3   13.83    7.48   0
  -8  -5   3  106.26    6.90   0
   8   5  -3  128.78    7.33   0
  -8  -5   3  112.57    7.04   0
  -8   5   3   95.10    6.77   0
   8  -5  -3  103.06    6.89   0
   7  -5  -3    5.56    4.29   0
   7   5  -3    7.85    6.20   0
  -7  -5   3    2.98    6.10   0
  -7   5   3    3.67    6.10   0
   6  -5  -3   27.71    6.36   0
   6   5  -3   33.41    6.47   0
  -6   5   3   20.00    6.24   0
  -6  -5   3   27.62    6.35   0
   5   5  -3   59.32    6.76   0
   5  -5  -3   54.09    7.98   0
  -5   5   3   39.01    6.47   0
  -5  -5   3   40.39    6.57   0
   4  -5  -3  175.82    7.72   0
   4   5  -3  193.43    6.09   0
  -4  -5   3  172.47    7.38   0
  -4   5   3  154.32    7.55   0
   3  -5  -3  785.73   11.98   0
  -3   5   3  700.86   11.37   0
   3   5  -3  842.92   10.74   0
  -3  -5   3  715.69   10.39   0
   2   5  -3   78.50    6.94   0
  -2  -5   3   63.87    6.78   0
   2  -5  -3   77.14    8.63   0
  -2   5   3   71.27    7.09   0
  -1   5   3   21.30    8.43   0
   1   5  -3   24.75    6.56   0
  -1  -5   3   20.20    6.56   0
   1  -5  -3   22.33    8.33   0
   0   5   3 2700.44   37.08   0
   0  -5  -3 2361.69   35.68   0
   0   5  -3 2223.26   14.98   0
   0  -5   3 2091.72   14.66   0
   0   5   3 2749.11   37.37   0
  -1   5  -3 1180.99   11.63   0
   1  -5   3 1133.59   11.54   0
   2  -5   3  265.42    7.79   0
  -2   5  -3  283.82    7.69   0
   3  -5   3    6.13    6.28   0
  -3   5  -3   11.60    6.08   0
   4  -5   3  311.55    6.54   0
  -4   5  -3  300.68    7.72   0
   5  -5   3    5.16    6.19   0
  -5   5  -3    2.43    6.11   0
   6  -5   3  172.66    7.01   0
  -6   5  -3  161.16    6.17   0
  -7   5  -3  469.72    7.58   0
   7  -5   3  477.54    7.78   0
  -8  -5  -3   11.17   10.41   0
  -8  -5  -3    8.89   12.74   0
   8  -5   3   10.97    5.51   0
  -8   5  -3   16.52    7.62   0
   9  -5   3    1.14    7.96   0
  -9   5  -3    0.37    8.69   0
  -9  -5  -3    4.53   10.66   0
  -9  -5  -3    0.72   10.60   0
  10  -5   3   -1.55    9.50   0
 -10  -5  -3    2.33   11.29   0
 -10  -5  -3    0.78   13.02   0
 -10   5  -3   -6.14    9.55   0
 -10   6   3   10.56    9.90   0
  10  -6  -3   -4.74    9.70   0
 -10  -6   3   -1.59    9.29   0
  10   6  -3    5.44    9.98   0
 -10   6   3   -6.06    9.73   0
 -10  -6   3    0.89    9.57   0
  -9  -6   3  197.44   11.55   0
  -9  -6   3  183.34   10.41   0
  -9   6   3  182.01   10.19   0
   9   6  -3  246.84   11.06   0
   9  -6  -3  171.50    7.73   0
   8  -6  -3  110.05    8.36   0
  -8  -6   3  102.81    9.91   0
  -8   6   3  106.44    6.18   0
  -8  -6   3  112.27   10.09   0
   8   6  -3  129.97    9.08   0
   7   6  -3   66.31    8.25   0
  -7  -6   3   47.93    7.86   0
  -7   6   3   56.31    7.92   0
   7  -6  -3   42.39    7.83   0
   6   6  -3  141.00    8.80   0
  -6   6   3  109.28    9.95   0
  -6  -6   3  103.17    8.33   0
   6  -6  -3  116.90    8.31   0
   5   6  -3  127.51    8.48   0
   5  -6  -3  104.20   10.11   0
  -5  -6   3   96.70    8.21   0
  -5   6   3   92.28    8.12   0
   4   6  -3  419.09   10.06   0
  -4  -6   3  342.41    9.42   0
   4  -6  -3  377.04   10.14   0
  -4   6   3  340.11    9.78   0
  -3   6   3  101.10    8.63   0
  -3  -6   3   97.90    6.92   0
   3  -6  -3  107.79    8.60   0
   3   6  -3  123.43    7.50   0
  -2   6   3  812.70   13.71   0
  -2  -6   3  717.85   10.56   0
   2   6  -3  895.69   11.12   0
   2  -6  -3  817.89   14.01   0
   1   6  -3    6.25    6.33   0
  -1   6   3    6.80    8.46   0
  -1  -6   3    7.85    6.20   0
   1  -6  -3    7.47    8.21   0
   0   6  -3   48.11    6.48   0
   0  -6   3   49.42    6.46   0
  -1   6  -3   67.71    7.21   0
   1  -6   3   54.04    6.59   0
  -2   6  -3  261.17    6.81   0
   2  -6   3  246.03    6.92   0
   3  -6   3    7.89    7.50   0
  -3   6  -3    9.64    7.42   0
   4  -6   3   -0.47    7.53   0
  -4   6  -3    2.70    5.31   0
   5  -6   3   -6.62    7.83   0
  -5   6  -3   10.87    7.63   0
   6  -6   3    1.73    5.45   0
  -6   6  -3   -0.05    7.65   0
   7  -6   3    3.26    6.68   0
  -7   6  -3   -3.57    6.58   0
   8  -6   3  177.16    7.80   0
  -8   6  -3  161.96   10.20   0
  -6   7   3   13.62    9.61   0
  -6  -7   3   10.96    9.23   0
   6   7  -3    5.43    9.82   0
   6  -7  -3   10.71    9.21   0
   5  -7  -3    6.64   11.11   0
  -5  -7   3    5.86    9.07   0
   5   7  -3   11.25    9.65   0
  -5   7   3    4.63    9.56   0
  -4   7   3   38.38    9.61   0
   4   7  -3   46.85    9.76   0
   4  -7  -3   33.48    9.17   0
  -4  -7   3   32.24    9.20   0
   3  -7  -3  235.37   11.74   0
  -3   7   3  255.71   12.57   0
  -3   7   3  228.84   10.14   0
  -3  -7   3  212.59    9.29   0
   3   7  -3  273.90    9.73   0
   2  -7  -3   10.82   10.71   0
  -2  -7   3    5.31    7.95   0
  -2   7   3   15.08   11.19   0
   2   7  -3    7.21    8.10   0
  -2   7   3   10.92   10.03   0
  -1   7   3   36.65   12.43   0
   1   7  -3   34.27    8.13   0
   1  -7  -3   32.28   13.38   0
  -1  -7   3   26.39    7.91   0
  -1   7   3   34.83   13.71   0
   0  -7   3   46.01    8.00   0
   0   7  -3   41.51    8.29   0
  -1   7  -3  142.29    9.46   0
   1  -7   3  128.23    9.35   0
  -2   7  -3   15.24    9.59   0
   2  -7   3   18.70    9.36   0
  -3   7  -3   25.21    9.73   0
   3  -7   3   32.97    9.69   0
  -4   7  -3   17.89    9.82   0
   4  -7   3   34.38    9.65   0
 -16   0   4   21.89    9.62   0
 -16   0   4    9.34    6.67   0
 -15   0   4   -0.94    5.33   0
 -15   0   4   10.66    7.78   0
 -14   0   4  539.89    9.71   0
 -14   0   4  465.59    9.36   0
 -13   0   4    0.65    4.51   0
 -13   0   4   -6.92    6.20   0
 -12   0   4  635.64    8.85   0
 -12   0   4  533.74    8.58   0
 -11   0   4    3.64    4.49   0
 -11   0   4   -9.75    6.64   0
 -10   0   4   89.62    5.82   0
 -10   0   4   75.23    5.52   0
  -9   0   4   -1.04    5.30   0
  -9   0   4   -1.37    5.22   0
  -8   0   4 3382.51   16.64   0
  -8   0   4 4465.56   19.01   0
   7   0  -4    2.62    5.81   0
  -7   0   4    2.05    5.40   0
  -7   0   4    0.35    5.52   0
  -6   0   4 1899.65   13.70   0
  -6   0   4 1617.59   13.34   0
   6   0  -4 1949.96   14.37   0
   5   0  -4    1.11    6.01   0
  -5   0   4   -2.64    5.87   0
  -5   0   4   -1.46    5.63   0
  -4   0   4  704.46   10.69   0
   4   0  -4  705.66   10.96   0
   3   0  -4   -1.20    4.64   0
  -3   0   4    1.77    4.17   0
  -2   0   4  223.79    7.32   0
   2   0  -4  245.63    9.02   0
   1   0  -4    2.31    6.52   0
  -1   0   4   -0.22    4.37   0
   0   0  -4  181.93    8.37   0
   0   0   4  174.00    7.93   0
   1   0   4    0.21    3.94   0
  -1   0  -4    3.71    6.03   0
   2   0   4 1518.11   14.65   0
  -2   0  -4 1539.61   14.21   0
  -3   0  -4   -0.19    3.93   0
   3   0   4   13.42    5.38   0
   4   0   4  189.44    5.63   0
  -4   0  -4  183.17    6.95   0
   5   0   4   -3.88    5.06   0
  -5   0  -4   -1.96    3.76   0
   6   0   4 1678.81   12.66   0
  -6   0  -4 1563.80   11.74   0
  -7   0  -4    1.07    5.15   0
   7   0   4   -2.30    3.60   0
   8   0   4    1.65    4.53   0
  -8   0  -4    6.86    6.47   0
   9   0   4  -11.76    6.33   0
  -9   0  -4    0.58    4.39   0
  10   0   4 1472.91   12.34   0
 -10   0  -4 1351.09   11.59   0
  11   0   4    3.86    7.99   0
 -11   0  -4   -6.83    7.85   0
  12   0   4 1657.44   13.87   0
 -12   0  -4 1785.82   13.88   0
  13   0   4   -2.41    9.56   0
 -13   0  -4    8.04    9.93   0
 -13   0  -4   -3.21    9.80   0
 -16  -1   4    0.43    9.65   0
 -16   1   4    6.83    6.70   0
 -16  -1   4    1.84    9.74   0
 -16   1   4   14.23    6.86   0
 -15   1   4   18.46    5.54   0
 -15   1   4    9.19    7.64   0
 -15  -1   4    3.57    7.79   0
 -15  -1   4   12.39    7.79   0
 -14   1   4    3.74    7.84   0
 -14  -1   4    5.04    7.61   0
 -14   1   4  -14.93    7.61   0
 -14  -1   4    2.17    5.48   0
 -13   1   4   14.12    6.32   0
 -13   1   4   30.22    6.44   0
 -13  -1   4   21.02    4.46   0
 -13  -1   4   26.92    4.61   0
  13  -1  -4   22.39    6.18   0
  12  -1  -4   22.02    4.61   0
 -12   1   4   36.52    6.35   0
 -12  -1   4   32.10    6.42   0
 -12   1   4   42.33    4.74   0
 -12  -1   4   37.94    4.79   0
 -11  -1   4    8.54    6.41   0
 -11   1   4    3.82    6.70   0
 -11   1   4   13.68    6.41   0
 -11  -1   4   11.65    6.58   0
  11  -1  -4    8.31    6.33   0
 -10  -1   4   61.83    6.05   0
 -10   1   4   63.88    4.88   0
 -10   1   4   66.30    4.20   0
 -10  -1   4   69.65    4.36   0
  10  -1  -4   52.16    4.00   0
  -9   1   4    5.85    3.55   0
  -9  -1   4   10.08    5.34   0
  -9  -1   4    3.58    5.12   0
   9  -1  -4    0.26    3.61   0
  -9   1   4   -2.77    3.75   0
   9   1  -4    1.88    5.36   0
  -8   1   4  125.38    4.73   0
  -8  -1   4  159.45    6.34   0
  -8   1   4  155.13    6.33   0
   8  -1  -4  126.12    6.01   0
   8   1  -4  145.01    6.31   0
  -8  -1   4  122.34    6.01   0
  -7   1   4 1405.99   11.89   0
   7  -1  -4 1338.04   11.71   0
  -7  -1   4 1360.16   11.05   0
  -7   1   4 1653.43   12.88   0
  -7  -1   4 1664.17   12.85   0
   7   1  -4 1602.98   12.03   0
  -6   1   4   67.14    5.84   0
   6   1  -4   86.19    4.78   0
  -6   1   4   82.79    6.21   0
  -6  -1   4   90.69    4.80   0
  -5   1   4 2744.79   17.91   0
  -5  -1   4 2553.80   16.32   0
   5   1  -4 2708.23   17.12   0
  -5   1   4 2170.47   16.07   0
   5  -1  -4 2593.99   17.60   0
   4  -1  -4   40.12    6.58   0
  -4  -1   4   34.43    4.48   0
  -4   1   4   38.42    4.76   0
  -4   1   4   34.90    5.78   0
   4   1  -4   36.81    6.30   0
  -3  -1   4 7203.58   28.95   0
   3   1  -4 7798.42   30.25   0
  -2  -1   4  780.84   10.44   0
   2   1  -4  821.47   10.80   0
   2  -1  -4  919.15   14.68   0
  -2   1   4  879.52   14.24   0
   1  -1  -4 2369.64   24.08   0
   1   1  -4 2040.48   16.67   0
  -1   1   4 2001.64   22.24   0
  -1  -1   4 1934.33   15.64   0
   0  -1  -4 5872.14   37.45   0
   0   1  -4 5338.01   25.28   0
   0  -1   4 5226.79   25.25   0
   0   1   4 5259.27   36.04   0
   1   1   4 5351.41   33.55   0
   1  -1   4 5195.64   23.67   0
  -1   1  -4 5302.85   24.22   0
   2   1   4   39.22    6.05   0
   2  -1   4    4.03    3.92   0
  -2  -1  -4    1.91    5.92   0
  -2   1  -4    1.72    3.99   0
   3   1   4  258.85    8.02   0
   3  -1   4  253.16    7.12   0
  -3   1  -4  249.01    6.15   0
  -3  -1  -4  241.70    8.15   0
   4   1   4 5460.55   26.18   0
  -4  -1  -4 5131.46   25.30   0
   4  -1   4 5150.04   21.21   0
  -4   1  -4 5091.65   21.16   0
   5   1   4 4005.93   21.22   0
   5  -1   4 3728.55   17.66   0
  -5  -1  -4 3724.32   20.52   0
  -5   1  -4 3699.70   17.62   0
   6   1   4    4.52    5.16   0
   6  -1   4    5.33    5.17   0
  -6  -1  -4    4.80    5.41   0
  -6   1  -4   -1.25    5.26   0
   7   1   4   10.34    5.71   0
   7  -1   4    8.70    5.71   0
  -7  -1  -4   13.74    6.55   0
  -7   1  -4    9.19    6.41   0
   8   1   4  223.06    7.68   0
   8  -1   4  236.19    7.48   0
  -8  -1  -4  205.99    6.06   0
  -8   1  -4  208.69    7.45   0
   9   1   4  226.63    7.48   0
   9  -1   4  228.37    7.31   0
  -9  -1  -4  186.03    6.00   0
  -9   1  -4  194.63    5.85   0
 -10  -1  -4  154.94    7.14   0
 -10   1  -4  150.31    5.38   0
  10   1   4  144.17    7.10   0
  10  -1   4  156.47    5.46   0
 -11  -1  -4   83.65    8.25   0
  11  -1   4   65.87    7.95   0
 -11  -1  -4   54.26    5.72   0
 -11   1  -4   54.91    7.94   0
  11   1   4   67.96    7.83   0
 -12  -1  -4  320.00    7.22   0
 -12   1  -4  289.23    7.12   0
 -12  -1  -4  395.96   10.00   0
  12  -1   4  332.90    9.09   0
  12   1   4  323.49    7.40   0
  13  -1   4   38.26    9.81   0
 -13  -1  -4   46.11    7.10   0
 -13   1  -4   56.09    9.76   0
 -13  -1  -4   61.80   10.09   0
  13   1   4   56.44    9.65   0
 -16   2   4   70.89    9.93   0
  16  -2  -4   55.69    9.67   0
 -16  -2   4   68.12    7.24   0
 -16   2   4   50.18    9.84   0
 -16  -2   4   47.45    7.14   0
 -15   2   4  130.98    8.33   0
 -15  -2   4  139.39    8.40   0
 -15  -2   4  146.03    8.53   0
 -15   2   4  133.77    8.57   0
  15  -2  -4  126.58    8.30   0
 -14  -2   4    1.92    5.31   0
 -14  -2   4    4.42    7.77   0
 -14   2   4   -0.31    5.35   0
 -14   2   4   -4.55    5.51   0
  14  -2  -4   -3.82    5.39   0
 -13   2   4   21.30    4.46   0
 -13  -2   4   23.92    6.49   0
  13  -2  -4   14.83    6.22   0
 -13   2   4   26.09    6.55   0
 -13  -2   4   26.03    6.20   0
 -12   2   4   30.57    4.45   0
 -12  -2   4   22.31    6.66   0
 -12  -2   4   27.17    6.41   0
 -12   2   4   33.27    6.68   0
  12  -2  -4   26.18    6.38   0
 -11  -2   4    6.61    6.73   0
 -11   2   4    7.09    6.71   0
 -11   2   4   11.98    4.64   0
 -11  -2   4   13.08    4.53   0
  11  -2  -4    7.03    6.47   0
 -10  -2   4  632.86    9.41   0
 -10   2   4  797.30    8.54   0
 -10  -2   4  795.09   10.03   0
 -10   2   4  655.85    7.93   0
  10   2  -4  782.05    8.71   0
  10  -2  -4  661.24    7.92   0
  -9  -2   4  684.35    7.98   0
  -9   2   4  571.82    8.08   0
  -9   2   4  713.26    8.87   0
   9   2  -4  696.21    9.06   0
  -9  -2   4  570.72    8.31   0
   9  -2  -4  557.43    8.13   0
  -8  -2   4   86.74    4.49   0
  -8   2   4   93.94    5.97   0
  -8   2   4   81.82    5.68   0
   8   2  -4   96.77    6.08   0
   8  -2  -4   75.97    5.64   0
  -8  -2   4   95.07    4.57   0
   7   2  -4   12.77    3.94   0
  -7   2   4   15.55    5.46   0
  -7   2   4   16.82    5.26   0
   7  -2  -4   14.37    5.16   0
  -7  -2   4   21.42    3.89   0
  -6   2   4   28.38    5.73   0
  -6  -2   4   33.85    4.16   0
   6  -2  -4   21.23    5.55   0
   6   2  -4   35.56    5.66   0
  -6   2   4   29.13    5.38   0
   5   2  -4 1360.16   12.43   0
  -5   2   4 1121.86   12.02   0
  -5  -2   4 1215.43   11.79   0
   5  -2  -4 1101.16   12.26   0
  -5   2   4 1307.60   13.03   0
   4   2  -4 1152.85   11.16   0
   4  -2  -4 1015.42   12.75   0
  -4  -2   4 1066.44   11.54   0
  -4   2   4 1192.31   13.62   0
  -4   2   4 1009.77   12.46   0
  -3   2   4 2496.16   21.34   0
  -3  -2   4 2111.66   15.51   0
   3   2  -4 2239.11   15.83   0
  -3   2   4 2162.76   19.08   0
  -2   2   4   30.58    6.22   0
   2   2  -4   29.38    5.84   0
  -2  -2   4   27.82    4.22   0
  -2   2   4   28.65    7.01   0
  -1  -2   4  154.06    6.81   0
   1   2  -4  162.32    5.62   0
  -1   2   4  172.88   10.37   0
  -1   2   4  165.13    9.86   0
   0  -2  -4  605.50   24.80   0
   0   2   4  456.46   20.30   0
   0   2  -4  474.53    8.64   0
   0  -2   4  452.06    7.55   0
  -1  -2  -4  140.81   14.20   0
  -1   2  -4  119.36    6.43   0
   1   2   4  131.11   11.56   0
   1  -2   4  109.96    5.02   0
   2  -2   4 9999.99   28.65   0
  -2   2  -4 9918.51   28.75   0
   3  -2   4 6863.02   23.33   0
  -3   2  -4 6747.27   23.22   0
   4  -2   4   22.56    5.65   0
  -4   2  -4   20.59    4.02   0
   4   2   4   21.79    6.84   0
  -4  -2  -4   23.47    7.05   0
  -5  -2  -4   17.52    5.70   0
   5  -2   4   23.73    5.34   0
   5   2   4   17.24    5.40   0
  -5   2  -4   23.78    3.80   0
   6   2   4    9.60    5.02   0
  -6  -2  -4   15.91    5.71   0
  -6   2  -4   11.73    3.75   0
   6  -2   4   11.38    5.09   0
  -6  -2  -4    7.00    5.39   0
   7  -2   4  270.65    7.62   0
  -7  -2  -4  249.94    8.33   0
  -7   2  -4  239.10    7.60   0
  -7  -2  -4  331.82    8.84   0
   7   2   4  244.43    8.10   0
  -8  -2  -4  140.03    7.57   0
  -8  -2  -4  111.74    7.09   0
   8  -2   4  107.79    6.82   0
  -8   2  -4  108.67    6.72   0
   8   2   4  106.81    7.07   0
   9  -2   4   -0.06    4.39   0
  -9  -2  -4    4.96    4.49   0
  -9  -2  -4    5.32    6.29   0
  -9   2  -4    1.25    6.16   0
   9   2   4    4.76    6.16   0
  10  -2   4  146.32    6.84   0
 -10  -2  -4  161.01    7.54   0
 -10  -2  -4  133.34    7.71   0
 -10   2  -4  115.23    7.41   0
  10   2   4  136.52    7.01   0
  11  -2   4   23.44    5.54   0
  11   2   4   25.71    7.75   0
 -11  -2  -4   26.83    7.81   0
 -11   2  -4   19.09    7.63   0
 -11  -2  -4   38.36    7.90   0
  12  -2   4    0.45    7.74   0
  12   2   4   -2.17    5.59   0
 -12  -2  -4    3.56    7.83   0
 -12   2  -4    4.00    5.43   0
 -12  -2  -4    7.55    7.86   0
 -13  -2  -4    2.24    9.74   0
 -13  -2  -4    0.99    9.66   0
 -13   2  -4    5.90    9.69   0
  13  -2   4   16.14    9.55   0
  13   2   4   11.59    9.51   0
 -15  -3   4   -4.64    6.93   0
 -15   3   4    9.93    9.41   0
 -15   3   4   -5.21    6.99   0
 -15  -3   4    4.46    9.46   0
  15  -3  -4    3.99    6.68   0
 -14  -3   4   39.08    8.11   0
 -14  -3   4   38.90    5.82   0
 -14   3   4   35.98    5.67   0
  14  -3  -4   42.59    7.91   0
 -14   3   4   48.19    8.24   0
 -13  -3   4 1314.85   12.63   0
 -13  -3   4 1477.33   11.55   0
  13  -3  -4 1208.60   10.51   0
 -13   3   4 1509.01   11.50   0
 -13   3   4 1216.13   11.74   0
 -12   3   4  359.91    8.32   0
 -12  -3   4  315.99    7.91   0
 -12   3   4  276.90    5.93   0
  12  -3  -4  280.87    7.71   0
 -12  -3   4  319.24    6.66   0
 -11   3   4  178.11    5.60   0
 -11  -3   4  221.44    7.60   0
 -11  -3   4  176.48    7.12   0
  11  -3  -4  193.92    7.36   0
  11   3  -4  227.13    7.88   0
 -11   3   4  228.17    7.68   0
 -10  -3   4 3749.91   17.88   0
  10  -3  -4 3774.54   17.32   0
 -10   3   4 4517.52   18.92   0
 -10  -3   4 4366.29   18.97   0
 -10   3   4 3641.87   16.89   0
  10   3  -4 4553.64   19.74   0
  -9   3   4  373.14    8.80   0
   9   3  -4  379.51    8.79   0
   9  -3  -4  322.17    8.41   0
  -9   3   4  290.21    6.50   0
  -9  -3   4  327.96    8.69   0
  -9  -3   4  298.22    8.45   0
   8  -3  -4  885.27   10.64   0
  -8   3   4  876.76   10.55   0
  -8  -3   4  986.65    9.82   0
   8   3  -4 1086.52   11.50   0
  -8   3   4 1076.34   10.13   0
   7  -3  -4  255.70    5.85   0
  -7   3   4  322.51    7.44   0
  -7  -3   4  284.90    7.33   0
  -7   3   4  259.57    6.88   0
   7   3  -4  327.21    7.39   0
   6  -3  -4  365.94    7.92   0
  -6   3   4  447.81    7.43   0
  -6   3   4  365.02    7.69   0
  -6  -3   4  401.59    7.86   0
   6   3  -4  456.39    8.22   0
  -5   3   4 1414.58   13.39   0
  -5   3   4 1148.89   11.90   0
   5  -3  -4 1163.58   12.32   0
   5   3  -4 1366.06   12.25   0
  -5  -3   4 1157.24   10.71   0
  -4  -3   4   46.60    5.61   0
  -4   3   4   52.64    5.87   0
  -4   3   4   46.53    6.62   0
   4   3  -4   46.31    5.68   0
   4  -3  -4   44.54    5.70   0
  -3   3   4  285.14    8.33   0
   3   3  -4  322.28    7.62   0
   3  -3  -4  306.07    8.83   0
  -3  -3   4  291.64    6.29   0
  -3   3   4  354.23   10.11   0
  -2   3   4   34.01    6.06   0
  -2  -3   4   26.87    4.05   0
   2   3  -4   25.77    5.52   0
  -2   3   4   32.42    6.35   0
  -1   3   4  297.75   14.64   0
   1   3  -4  254.94    6.90   0
  -1   3   4  238.97   12.83   0
  -1  -3   4  234.92    5.82   0
   0  -3   4   50.13    4.14   0
   0   3  -4   52.67    5.58   0
   1  -3   4   11.06    3.83   0
  -1   3  -4    9.24    3.75   0
   2  -3   4   34.34    5.36   0
  -2   3  -4   33.02    5.39   0
  -3   3  -4   22.68    5.29   0
   3  -3   4   26.81    5.32   0
  -4  -3  -4   22.78    8.09   0
   4  -3   4    5.02    3.75   0
  -4  -3  -4    7.03    7.59   0
  -4   3  -4    7.63    3.73   0
   5  -3   4  254.07    6.12   0
  -5  -3  -4  317.56   11.41   0
  -5  -3  -4  244.64   10.62   0
  -5   3  -4  248.95    5.97   0
   6  -3   4   18.93    6.33   0
  -6  -3  -4   12.24    6.60   0
  -6   3  -4   17.65    6.46   0
  -6  -3  -4   22.27    6.74   0
   7  -3   4    0.69    4.40   0
  -7  -3  -4   -0.23    6.09   0
  -7   3  -4   -1.40    4.37   0
  -7  -3  -4    3.95    7.90   0
  -8  -3  -4  195.53    7.84   0
   8  -3   4  219.08    7.32   0
  -8   3  -4  217.70    5.53   0
  -8  -3  -4  266.10    8.53   0
   9  -3   4   -0.09    6.29   0
  -9  -3  -4    1.86    5.98   0
  -9   3  -4    0.10    4.31   0
  -9  -3  -4    3.62    6.39   0
  10  -3   4   53.78    5.83   0
 -10  -3  -4   69.36    9.52   0
 -10   3  -4   65.39    7.89   0
 -10  -3  -4   89.65   10.06   0
  11  -3   4   11.40    7.80   0
 -11   3  -4   22.23    7.80   0
 -11  -3  -4   23.16    7.91   0
 -11  -3  -4   10.07    7.81   0
  12  -3   4    4.58    9.58   0
 -12  -3  -4    9.99    9.58   0
 -12   3  -4   20.06    9.72   0
 -12  -3  -4   22.55   11.64   0
 -14  -4   4  133.85    7.50   0
 -14   4   4  189.49    7.78   0
 -14   4   4  138.31    9.85   0
 -14  -4   4  155.98    7.83   0
  14  -4  -4  128.04    7.56   0
 -13   4   4  219.26    8.98   0
 -13  -4   4  191.99    8.84   0
 -13   4   4  172.39    8.51   0
 -13  -4   4  202.19    9.03   0
  13  -4  -4  173.66    8.63   0
 -12  -4   4   27.87    7.93   0
  12  -4  -4   30.90    7.78   0
 -12   4   4   29.40    6.01   0
 -12   4   4   39.53    7.76   0
 -12  -4   4   39.64    8.00   0
 -11  -4   4  619.01    8.86   0
 -11   4   4  610.55   10.10   0
  11  -4  -4  601.32    8.45   0
  11   4  -4  763.07   11.30   0
 -11  -4   4  717.81   10.80   0
 -11   4   4  775.64    9.03   0
  10  -4  -4  234.98    7.46   0
 -10  -4   4  239.73    7.59   0
 -10   4   4  282.37    8.03   0
 -10   4   4  232.75    7.40   0
  10   4  -4  302.37    8.07   0
 -10  -4   4  266.48    7.89   0
   9  -4  -4  345.03    7.97   0
  -9   4   4  302.55    7.89   0
  -9  -4   4  367.32    8.36   0
  -9   4   4  428.21    8.68   0
   9   4  -4  403.39    8.78   0
  -9  -4   4  345.68    8.32   0
   8  -4  -4  157.16    5.65   0
   8   4  -4  180.07    6.06   0
  -8  -4   4  168.84    7.23   0
  -8   4   4  144.42    7.08   0
  -8   4   4  187.03    5.97   0
  -7   4   4 1917.96   14.45   0
  -7   4   4 1516.87   12.94   0
   7  -4  -4 1605.58   13.25   0
  -7  -4   4 1620.99   13.48   0
   7   4  -4 1901.11   13.39   0
  -6  -4   4  162.82    5.91   0
   6   4  -4  189.36    7.84   0
  -6   4   4  146.55    7.36   0
  -6   4   4  172.71    7.97   0
   6  -4  -4  154.26    7.63   0
  -5   4   4  767.83   11.23   0
   5   4  -4  769.12   10.46   0
   5  -4  -4  655.96   10.48   0
  -5   4   4  597.51   10.08   0
  -5  -4   4  649.70    9.77   0
  -4  -4   4   41.60    5.59   0
  -4   4   4   43.87    5.45   0
  -4   4   4   52.82    7.02   0
   4   4  -4   51.65    5.60   0
   4  -4  -4   47.29    5.71   0
  -3  -4   4   26.13    5.39   0
  -3   4   4   21.85    6.38   0
   3   4  -4   27.98    5.37   0
  -3   4   4   35.94    5.95   0
   3  -4  -4   22.85    6.81   0
   2   4  -4 1097.73   10.85   0
  -2   4   4 1005.46   15.80   0
  -2   4   4 1268.55   18.20   0
  -2  -4   4  971.37   10.52   0
   2  -4  -4 1114.08   17.54   0
  -1   4   4   24.32    8.35   0
  -1   4   4   29.31    9.71   0
  -1  -4   4   21.96    4.08   0
   1   4  -4   26.60    3.87   0
   0   4  -4   57.10    5.58   0
   0  -4   4   59.83    5.54   0
  -1   4  -4  106.30    5.81   0
   1  -4   4  108.34    4.56   0
   2  -4   4  928.96   10.33   0
  -2   4  -4  914.58    9.15   0
   3  -4   4  577.84    8.90   0
  -3   4  -4  581.45    9.02   0
   4  -4   4  271.52    7.51   0
  -4   4  -4  251.67    6.05   0
   5  -4   4  132.56    5.25   0
  -5   4  -4  123.35    5.15   0
   6  -4   4  135.33    5.27   0
  -6  -4  -4  140.59   11.39   0
  -6  -4  -4  125.16   10.58   0
  -6   4  -4  128.50    5.05   0
   7  -4   4  240.78    5.88   0
  -7  -4  -4  230.40   10.02   0
  -7  -4  -4  279.38   11.17   0
  -7   4  -4  236.66    5.81   0
  -8  -4  -4   12.48    8.68   0
   8  -4   4    7.63    7.56   0
  -8  -4  -4    6.93    8.68   0
  -8   4  -4    9.01    7.50   0
   9  -4   4   74.29    5.84   0
  -9  -4  -4   77.53    7.94   0
  -9   4  -4   81.59    7.90   0
  -9  -4  -4   93.10    8.19   0
 -10  -4  -4   -3.84    7.60   0
  10  -4   4   -3.05    7.82   0
 -10  -4  -4   -0.33    7.45   0
 -10   4  -4   -0.15    7.84   0
 -11  -4  -4   22.38    9.34   0
  11  -4   4   21.55    9.56   0
 -11  -4  -4   15.60   11.41   0
 -11   4  -4    4.15    6.87   0
 -12  -5   4  201.76   10.75   0
 -12  -5   4  222.99   10.42   0
 -12   5   4  212.13   10.27   0
 -12   5   4  266.77   10.78   0
  12  -5  -4  213.85    7.74   0
 -11  -5   4   -0.55    7.77   0
 -11   5   4    0.35    7.98   0
 -11  -5   4    4.04    7.61   0
 -11   5   4   10.07    7.68   0
  11   5  -4    2.34    8.01   0
  11  -5  -4    4.92    7.75   0
 -10  -5   4  104.46    8.23   0
 -10  -5   4  101.77    7.99   0
  10   5  -4  127.58    8.71   0
 -10   5   4  103.38    8.14   0
  10  -5  -4  122.81    8.08   0
 -10   5   4  123.23    8.42   0
  -9  -5   4  125.68    8.16   0
  -9   5   4  102.71    8.03   0
   9   5  -4  140.86    8.71   0
  -9   5   4  144.96    8.46   0
   9  -5  -4  117.83    8.21   0
  -9  -5   4  124.78    8.32   0
   8   5  -4    2.93    6.31   0
  -8  -5   4    2.64    6.20   0
   8  -5  -4    1.71    6.11   0
  -8   5   4   -1.55    6.09   0
  -8   5   4   -1.71    6.33   0
  -7  -5   4    1.71    6.14   0
  -7   5   4   -6.29    6.49   0
  -7   5   4    4.45    6.06   0
   7  -5  -4   -6.12    6.22   0
   7   5  -4   -1.05    6.36   0
   6  -5  -4  104.44    6.95   0
  -6   5   4  130.74    7.37   0
   6   5  -4  136.82    7.25   0
  -6   5   4  101.29    6.86   0
  -6  -5   4  109.86    6.90   0
   5  -5  -4   42.01    6.40   0
   5   5  -4   49.23    6.70   0
  -5  -5   4   44.72    6.47   0
  -5   5   4   39.16    6.41   0
  -5   5   4   46.91    7.02   0
   4  -5  -4   72.55    6.89   0
  -4   5   4   84.10    7.29   0
  -4   5   4   63.51    8.04   0
  -4  -5   4   66.53    6.74   0
   4   5  -4   82.69    6.94   0
  -3   5   4   20.92    6.82   0
   3   5  -4   16.62    6.49   0
   3  -5  -4   21.88    7.84   0
  -3  -5   4   19.03    6.41   0
  -3   5   4   19.34    6.42   0
  -2   5   4  818.81   15.99   0
   2   5  -4  857.69   10.55   0
  -2  -5   4  793.87   10.33   0
  -2   5   4  999.00   17.29   0
   2  -5  -4  843.36   16.80   0
   1   5  -4  592.73    9.60   0
  -1   5   4  695.45   26.79   0
  -1  -5   4  552.69    9.43   0
   0  -5   4 1140.90   10.14   0
   0   5  -4 1232.52   11.72   0
  -1   5  -4  154.23    5.64   0
   1  -5   4  155.78    7.18   0
  -2   5  -4  157.95    7.04   0
   2  -5   4  158.35    7.00   0
  -3   5  -4    5.36    4.31   0
   3  -5   4    7.12    6.16   0
   4  -5   4   73.99    4.86   0
  -4   5  -4   76.78    6.53   0
   5  -5   4  235.36    5.85   0
  -5   5  -4  235.22    7.34   0
   6  -5   4   37.05    7.71   0
  -6   5  -4   24.85    7.65   0
   7  -5   4   11.41    5.48   0
  -7   5  -4   13.48    7.61   0
   8  -5   4  231.49    8.60   0
  -8   5  -4  169.20    6.74   0
  -9  -5  -4    2.10   17.14   0
   9  -5   4    9.60    9.45   0
  -9  -5  -4    0.15   15.90   0
  -9   5  -4   -8.67    6.86   0
 -10   6   4   77.55   10.28   0
  10  -6  -4   59.31    9.91   0
 -10  -6   4   74.70    9.77   0
 -10   6   4   68.96    9.69   0
 -10  -6   4   68.29   10.06   0
  10   6  -4   76.43   10.40   0
   9  -6  -4    5.74    8.66   0
  -9  -6   4   12.68    9.41   0
  -9  -6   4    1.95    9.43   0
  -9   6   4    8.01    8.99   0
  -9   6   4    3.94    9.46   0
   9   6  -4   13.37    9.60   0
   8  -6  -4  392.45    8.51   0
   8   6  -4  521.07   11.19   0
  -8   6   4  559.56   10.95   0
  -8   6   4  400.91   10.08   0
  -8  -6   4  429.49   10.27   0
  -7   6   4  199.41    9.05   0
  -7   6   4  155.59    8.79   0
  -7  -6   4  165.02    8.58   0
   7   6  -4  196.99    9.17   0
   7  -6  -4  163.99    8.65   0
   6   6  -4   60.62    8.20   0
  -6   6   4   62.13    8.25   0
  -6   6   4   59.78    7.78   0
  -6  -6   4   50.41    7.85   0
   6  -6  -4   47.06    7.93   0
  -5   6   4   59.64   10.24   0
  -5   6   4   46.05    9.58   0
  -5  -6   4   46.29    7.63   0
   5   6  -4   66.17    5.98   0
   5  -6  -4   45.30    7.85   0
  -4   6   4  204.36    9.70   0
   4  -6  -4  177.61    8.63   0
   4   6  -4  191.56    8.95   0
  -4  -6   4  151.45    8.40   0
  -4   6   4  163.92   10.54   0
  -3   6   4  314.42   12.80   0
  -3   6   4  346.46   12.51   0
   3   6  -4  327.48    7.57   0
  -3  -6   4  276.60    9.07   0
   3  -6  -4  292.74   11.28   0
  -2   6   4   14.57    9.19   0
   2   6  -4   17.04    7.58   0
  -2   6   4   15.59    9.56   0
  -2  -6   4   20.00    6.95   0
   2  -6  -4   13.63    9.97   0
   1   6  -4   42.90    7.75   0
  -1  -6   4   43.00    7.04   0
   0   6  -4   19.34    7.66   0
   0  -6   4   14.16    7.61   0
   1  -6   4    6.83    5.34   0
  -1   6  -4    5.51    7.67   0
   2  -6   4   22.43    5.44   0
  -2   6  -4   23.41    7.65   0
  -3   6  -4    4.24    7.52   0
   3  -6   4    3.47    7.52   0
   4  -6   4   -0.31    7.63   0
  -4   6  -4    3.08    7.58   0
   5  -6   4   31.41    7.95   0
  -5   6  -4   42.39    7.82   0
   6  -6   4   29.57    6.81   0
  -6   6  -4   29.13    9.29   0
  -7   6  -4   29.29    9.60   0
   7  -6   4   20.28    9.62   0
  -6   7   4    0.13    9.52   0
   6   7  -4   10.56    9.53   0
  -6   7   4    4.33   11.91   0
  -6  -7   4   -1.77    9.24   0
   6  -7  -4    0.58    9.19   0
  -5   7   4   -0.68    9.56   0
   5   7  -4    8.28    9.65   0
  -5   7   4    4.13   11.83   0
  -5  -7   4    0.71    9.29   0
   5  -7  -4   -1.59    9.08   0
  -4   7   4   73.78   12.18   0
  -4   7   4   96.11   12.54   0
   4  -7  -4   76.91   11.67   0
  -4  -7   4   70.15    9.76   0
   4   7  -4   68.60   12.46   0
  -3   7   4  361.02   16.15   0
  -3  -7   4  331.48   10.68   0
  -3   7   4  400.50   17.27   0
   3   7  -4  375.33   11.42   0
   3  -7  -4  348.28   15.71   0
  -2  -7   4   20.64    8.63   0
   2   7  -4   15.39    9.60   0
  -2   7   4   14.19   19.09   0
  -1  -7   4   25.15    8.75   0
   1   7  -4   52.56    9.57   0
   0  -7   4   57.93    9.66   0
   0   7  -4   60.74    9.79   0
  -1   7  -4   -3.24    9.59   0
   1  -7   4   -0.05    9.47   0
  -2   7  -4    3.63    9.48   0
   2  -7   4    3.16    9.49   0
  -3   7  -4    1.22    6.83   0
   3  -7   4   -2.55    9.62   0
 -16   0   5   -1.86    9.39   0
 -16   0   5   -0.34    8.80   0
 -15   0   5  242.74    8.45   0
 -15   0   5  268.68    8.90   0
 -14   0   5    4.31    7.43   0
 -14   0   5   14.09    7.60   0
 -13   0   5  477.17    8.30   0
 -13   0   5  537.78    7.22   0
 -12   0   5    0.45    4.45   0
 -12   0   5  -11.79    6.58   0
 -11   0   5  238.52    6.05   0
 -11   0   5  210.58    7.22   0
 -10   0   5   -1.68    5.18   0
 -10   0   5    0.65    3.71   0
  -9   0   5  125.46    5.87   0
  -9   0   5  153.06    4.97   0
   8   0  -5    5.06    5.52   0
  -8   0   5   -5.13    5.22   0
  -8   0   5    0.56    3.80   0
  -7   0   5  780.02    8.65   0
   7   0  -5  969.74    9.54   0
  -7   0   5  932.98    9.42   0
  -6   0   5    3.19    3.94   0
   6   0  -5   -5.24    5.66   0
  -6   0   5   -3.10    5.21   0
  -5   0   5 1475.97   13.22   0
   5   0  -5 1519.60   12.60   0
   4   0  -5   -0.65    4.20   0
  -4   0   5   -2.19    5.59   0
   3   0  -5 1284.87   13.47   0
  -3   0   5 1169.11   12.98   0
  -2   0   5   -0.67    5.56   0
   2   0  -5   -0.08    4.12   0
  -1   0   5   21.99    5.77   0
   1   0  -5   27.90    4.55   0
   0   0  -5    4.56    5.73   0
   0   0   5   -0.85    5.46   0
   1   0   5  384.55    8.57   0
  -1   0  -5  424.84    9.02   0
   2   0   5   -4.19    5.28   0
  -2   0  -5    1.78    5.46   0
   3   0   5  480.23    8.60   0
  -3   0  -5  510.98    8.87   0
   4   0   5    1.78    3.56   0
  -4   0  -5   -1.82    3.79   0
   5   0   5  127.54    6.04   0
  -5   0  -5  136.63    6.23   0
   6   0   5    4.34    5.02   0
  -6   0  -5   -1.51    5.20   0
   7   0   5 2607.64   15.43   0
  -7   0  -5 2375.59   14.87   0
   8   0   5   -0.36    6.36   0
  -8   0  -5    6.11    4.35   0
   9   0   5   47.30    6.52   0
  -9   0  -5   49.20    6.56   0
  10   0   5    3.31    6.37   0
 -10   0  -5    9.95    6.94   0
  11   0   5 2746.00   16.46   0
 -11   0  -5 2555.96   16.02   0
  12   0   5   -4.17    5.70   0
 -12   0  -5    1.49    8.87   0
 -16   1   5  261.23   10.43   0
 -16  -1   5  338.03    8.36   0
 -16  -1   5  305.20   10.40   0
 -16   1   5  335.81    8.29   0
 -15   1   5  146.27    6.12   0
 -15   1   5   92.23    5.99   0
 -15  -1   5  114.18    8.15   0
 -15  -1   5  128.57    8.29   0
 -14   1   5  108.07    5.87   0
 -14  -1   5   85.01    5.79   0
 -14   1   5  101.33    7.75   0
 -14  -1   5  101.59    8.13   0
 -13   1   5  167.28    5.29   0
 -13  -1   5  210.18    7.33   0
 -13  -1   5  170.00    6.90   0
 -13   1   5  189.38    7.21   0
 -12  -1   5   -4.41    6.16   0
 -12   1   5    0.09    4.36   0
 -12  -1   5   -6.16    6.46   0
 -12   1   5   -0.16    4.49   0
 -11  -1   5   16.68    6.35   0
 -11   1   5   24.64    4.70   0
 -11   1   5   16.00    6.36   0
 -11  -1   5   12.97    6.68   0
 -10  -1   5  127.99    4.66   0
 -10   1   5  123.59    5.23   0
 -10   1   5  129.27    4.69   0
  10   1  -5  130.99    5.63   0
 -10  -1   5  112.53    5.20   0
  -9   1   5   31.98    5.49   0
  -9  -1   5   32.71    5.53   0
  -9  -1   5   25.82    3.84   0
   9   1  -5   32.59    3.96   0
  -9   1   5   32.39    3.79   0
  -8   1   5  403.19    6.59   0
  -8   1   5  343.14    6.20   0
  -8  -1   5  326.15    7.23   0
  -8  -1   5  402.54    7.49   0
   8   1  -5  394.91    7.61   0
  -7  -1   5   30.76    4.12   0
  -7   1   5   30.09    4.10   0
   7   1  -5   26.53    4.15   0
  -7   1   5   20.59    3.86   0
  -6   1   5  584.31    9.11   0
   6  -1  -5  678.92    9.85   0
  -6   1   5  684.24    9.67   0
   6   1  -5  652.19    8.38   0
  -6  -1   5  631.50    8.16   0
   5  -1  -5 3718.27   20.23   0
   5   1  -5 3598.30   18.88   0
  -5   1   5 3494.40   19.21   0
  -5   1   5 2910.40   17.94   0
  -5  -1   5 3252.71   17.51   0
  -4   1   5  903.72   11.77   0
  -4   1   5 1089.32   12.11   0
   4  -1  -5 1143.39   13.09   0
  -4  -1   5 1021.05   10.55   0
   4   1  -5 1133.67   11.94   0
  -3  -1   5    0.25    5.70   0
   3   1  -5    9.44    4.18   0
   3  -1  -5    9.26    6.03   0
  -3   1   5    6.18    5.70   0
  -2  -1   5   10.94    5.63   0
   2  -1  -5   15.65    6.19   0
   2   1  -5   13.90    4.23   0
  -2   1   5   17.68    5.74   0
  -1   1   5 2389.47   21.27   0
   1   1  -5 2451.37   16.82   0
   1  -1  -5 2864.36   23.61   0
  -1  -1   5 2325.05   15.77   0
   0   1  -5  101.09    6.67   0
   0  -1  -5  103.17    7.50   0
   0  -1   5   97.84    6.45   0
   0   1   5   97.49    6.86   0
   1   1   5   82.50    6.42   0
   1  -1   5   81.86    6.17   0
  -1  -1  -5   91.96    6.88   0
  -1   1  -5   86.78    6.25   0
   2   1   5 1833.12   17.29   0
   2  -1   5 1883.35   14.10   0
  -2  -1  -5 1929.23   17.42   0
  -2   1  -5 1917.89   13.97   0
   3   1   5 1361.41   14.21   0
   3  -1   5 1372.86   11.88   0
  -3  -1  -5 1390.30   14.38   0
  -3   1  -5 1384.11   11.92   0
   4  -1   5  478.70    8.04   0
  -4  -1  -5  474.31    9.13   0
  -4   1  -5  473.59    7.05   0
   4   1   5  475.45    9.05   0
   5   1   5  226.06    6.99   0
   5  -1   5  220.32    6.54   0
  -5  -1  -5  210.15    7.08   0
  -5   1  -5  213.79    5.37   0
   6   1   5    3.53    5.03   0
   6  -1   5    3.61    5.02   0
  -6  -1  -5   -0.07    5.21   0
  -6   1  -5    2.58    3.66   0
   7   1   5   41.18    4.89   0
   7  -1   5   47.57    6.61   0
  -7  -1  -5   45.38    6.73   0
  -7   1  -5   48.45    6.49   0
   8  -1   5   74.61    6.49   0
   8   1   5   87.16    6.73   0
  -8  -1  -5   52.92    6.71   0
  -8   1  -5   55.13    6.50   0
   9  -1   5   12.53    6.12   0
   9   1   5   20.62    6.23   0
  -9   1  -5    5.26    4.27   0
  -9  -1  -5   -1.24    6.21   0
  10   1   5   43.91    7.66   0
  10  -1   5   33.55    7.81   0
 -10   1  -5   51.45    7.56   0
 -10  -1  -5   33.16    7.69   0
 -11  -1  -5   34.48    8.16   0
 -11  -1  -5   28.67    7.83   0
  11   1   5   18.85    7.77   0
 -11   1  -5   24.47    7.84   0
  11  -1   5   24.78    5.67   0
  12  -1   5   13.74    8.68   0
  12   1   5   -8.64    8.81   0
 -12  -1  -5   12.71    9.45   0
 -12   1  -5    1.68    9.54   0
 -12  -1  -5   -7.22    9.10   0
 -16  -2   5   89.60    7.20   0
 -16   2   5   88.82    9.98   0
 -16   2   5  118.04   10.10   0
 -16  -2   5  116.66   10.06   0
 -15  -2   5   24.89    7.94   0
 -15   2   5    9.80    7.90   0
 -15   2   5   28.36    7.96   0
 -15  -2   5   13.71    8.04   0
 -14   2   5  155.76    8.33   0
 -14   2   5  179.62    8.63   0
 -14  -2   5  190.76    8.53   0
 -14  -2   5  161.79    8.45   0
 -13  -2   5   -6.09    6.25   0
 -13  -2   5    6.17    4.36   0
 -13   2   5    2.75    6.16   0
 -13   2   5    3.09    6.44   0
  13  -2  -5    7.40    6.20   0
 -12   2   5   15.26    4.59   0
 -12  -2   5   26.14    6.38   0
 -12   2   5   21.96    6.52   0
 -12  -2   5   12.47    4.75   0
  12  -2  -5   17.58    4.55   0
 -11  -2   5 1032.18    9.41   0
  11  -2  -5 1071.32   10.63   0
 -11   2   5 1031.01    9.17   0
  11   2  -5 1244.35   10.24   0
 -11   2   5 1300.00   11.51   0
 -11  -2   5 1272.38   11.44   0
 -10  -2   5  609.65    7.89   0
 -10   2   5  623.84    7.90   0
  10   2  -5  628.88    8.04   0
  10  -2  -5  532.31    7.50   0
 -10   2   5  538.41    8.85   0
 -10  -2   5  537.25    7.43   0
   9  -2  -5    6.54    5.20   0
  -9   2   5    8.24    5.19   0
  -9   2   5    5.89    5.47   0
   9   2  -5    4.72    5.37   0
  -9  -2   5   -0.60    5.19   0
  -9  -2   5    2.66    5.41   0
  -8   2   5 1113.92    9.87   0
   8   2  -5 1341.12   11.31   0
  -8   2   5 1325.34   11.51   0
  -8  -2   5 1276.47   10.18   0
   8  -2  -5 1115.60    9.84   0
  -7   2   5  141.68    5.16   0
  -7   2   5  134.31    6.06   0
  -7  -2   5  147.25    4.99   0
   7   2  -5  153.66    6.38   0
  -6   2   5   14.06    5.30   0
  -6   2   5   14.18    5.39   0
  -6  -2   5    5.89    5.44   0
   6   2  -5   12.85    3.97   0
  -5   2   5    9.95    5.63   0
  -5   2   5   13.40    5.29   0
   5   2  -5    8.60    5.62   0
  -5  -2   5    7.01    5.51   0
  -4  -2   5 2565.38   15.96   0
  -4   2   5 2697.34   19.15   0
  -4   2   5 3014.45   20.49   0
   4   2  -5 2844.40   16.20   0
  -3   2   5  593.41   10.86   0
  -3  -2   5  631.76    8.42   0
  -3   2   5  775.21   12.42   0
   3  -2  -5  789.51   12.67   0
   3   2  -5  686.58    9.56   0
  -2  -2   5    6.87    5.54   0
   2   2  -5    8.79    5.63   0
  -2   2   5   15.17    6.71   0
   2  -2  -5   13.13    6.23   0
  -2   2   5   11.08    6.56   0
   1   2  -5  190.46    6.83   0
   1  -2  -5  239.03   11.02   0
  -1   2   5  200.29    9.97   0
  -1  -2   5  189.22    6.78   0
   0  -2  -5    5.39    7.47   0
   0   2  -5    0.87    5.49   0
   0   2   5    5.08    6.46   0
   0  -2   5    5.42    5.41   0
   1   2   5 1680.83   23.77   0
   1  -2   5 1682.89   12.96   0
  -1  -2  -5 1985.93   26.56   0
  -1   2  -5 1747.33   13.02   0
  -2  -2  -5 2038.44   23.31   0
   2   2   5 2050.63   23.10   0
   2  -2   5 1870.79   13.33   0
  -2   2  -5 1909.18   13.39   0
   3   2   5 4692.93   30.27   0
   3  -2   5 4173.15   18.23   0
  -3   2  -5 4115.42   17.68   0
  -3  -2  -5 4272.19   28.66   0
   4   2   5  276.91    8.38   0
   4  -2   5  245.19    6.81   0
  -4  -2  -5  256.61    9.17   0
  -4   2  -5  246.36    6.75   0
   5  -2   5   26.20    3.71   0
  -5  -2  -5   22.24    5.47   0
  -5   2  -5   24.46    5.22   0
   5   2   5   28.48    5.41   0
   6  -2   5    6.31    4.45   0
   6   2   5    1.19    6.24   0
  -6  -2  -5   -0.58    6.55   0
  -6   2  -5    6.06    6.43   0
   7   2   5  572.86   10.02   0
  -7  -2  -5  584.19   10.01   0
  -7   2  -5  610.37    8.98   0
   7  -2   5  629.55    8.89   0
   8   2   5  131.42    7.05   0
   8  -2   5  130.86    6.95   0
  -8  -2  -5  169.95    7.72   0
  -8  -2  -5  119.43    7.16   0
  -8   2  -5  125.76    6.75   0
  -9  -2  -5    6.53    6.50   0
   9  -2   5   10.67    6.11   0
  -9  -2  -5   10.01    6.17   0
  -9   2  -5    2.48    4.38   0
   9   2   5    5.96    4.32   0
  10  -2   5   62.23    7.91   0
 -10  -2  -5   87.62    8.25   0
 -10  -2  -5   62.14    7.98   0
 -10   2  -5   66.41    7.85   0
  10   2   5   63.98    7.82   0
 -11  -2  -5    7.06    7.93   0
  11   2   5    8.69    7.69   0
  11  -2   5    7.44    7.73   0
 -11  -2  -5    6.12    7.83   0
 -11   2  -5    0.08    7.83   0
  12  -2   5    0.99    6.69   0
  12   2   5    8.28    9.42   0
 -12  -2  -5    2.38    9.61   0
 -12   2  -5    1.97    6.79   0
 -12  -2  -5   -2.88    9.58   0
 -15  -3   5  132.91   10.14   0
 -15   3   5  118.55   10.03   0
 -15   3   5  143.41    7.53   0
  15  -3  -5  127.50    7.25   0
 -15  -3   5  150.13   10.08   0
 -14  -3   5   31.25    7.95   0
 -14  -3   5   28.38    5.81   0
 -14   3   5   25.29    7.92   0
 -14   3   5   48.88    8.06   0
  14  -3  -5   36.95    7.84   0
 -13   3   5   17.49    7.66   0
 -13   3   5    4.10    7.89   0
 -13  -3   5    4.52    7.70   0
  13  -3  -5    3.70    7.52   0
 -13  -3   5   20.62    7.77   0
 -12  -3   5    1.35    6.15   0
 -12   3   5   -4.62    6.27   0
 -12   3   5   -6.14    6.53   0
 -12  -3   5    1.57    4.50   0
  12   3  -5   -6.83    6.61   0
  12  -3  -5    4.79    4.43   0
 -11   3   5  524.70    8.60   0
 -11  -3   5  581.97    7.87   0
 -11   3   5  610.00    7.99   0
  11   3  -5  609.58    9.51   0
  11  -3  -5  487.20    8.80   0
 -11  -3   5  500.33    8.78   0
  10   3  -5   94.29    7.66   0
  10  -3  -5   98.67    7.13   0
 -10   3   5   88.10    5.26   0
 -10  -3   5   80.77    7.28   0
 -10  -3   5  103.90    7.48   0
 -10   3   5  108.10    7.61   0
  -9   3   5 5332.56   21.12   0
  -9   3   5 4441.56   18.91   0
  -9  -3   5 4511.44   19.28   0
   9   3  -5 5348.08   20.93   0
  -9  -3   5 4944.89   20.14   0
   9  -3  -5 4536.37   19.19   0
   8   3  -5  239.39    8.02   0
   8  -3  -5  202.49    7.70   0
  -8  -3   5  221.08    7.81   0
  -8   3   5  241.73    8.01   0
  -8   3   5  193.23    7.59   0
  -7   3   5   96.74    5.76   0
  -7  -3   5   94.57    5.83   0
   7  -3  -5   91.11    5.86   0
   7   3  -5  115.23    6.15   0
  -7   3   5  112.31    6.22   0
   6  -3  -5  219.20    5.92   0
   6   3  -5  269.57    5.97   0
  -6  -3   5  232.65    6.67   0
  -6   3   5  225.53    6.88   0
  -6   3   5  263.77    7.47   0
   5   3  -5  920.22    9.27   0
  -5   3   5  801.15   10.59   0
  -5  -3   5  821.94    9.72   0
  -5   3   5  962.68   11.59   0
   5  -3  -5  807.30   10.70   0
  -4   3   5   41.51    6.91   0
  -4   3   5   33.19    5.45   0
   4   3  -5   33.44    4.10   0
  -4  -3   5   29.52    3.90   0
  -3   3   5    2.70    6.17   0
  -3  -3   5    3.22    3.64   0
   3   3  -5   -1.53    5.16   0
  -3   3   5   -3.72    6.41   0
   2   3  -5   42.74    5.34   0
  -2   3   5   43.48    7.28   0
  -2   3   5   55.05    7.35   0
  -2  -3   5   46.10    5.48   0
   1   3  -5  161.46    5.06   0
  -1  -3   5  160.30    6.23   0
   0   3  -5   67.97    4.17   0
   0  -3   5   63.16    5.69   0
  -1   3  -5  832.20    8.41   0
   1  -3   5  816.15    9.36   0
  -2   3  -5   12.54    3.85   0
   2  -3   5   10.47    5.31   0
   3  -3   5   75.92    5.64   0
  -3   3  -5   79.57    5.64   0
  -4  -3  -5  547.99   15.77   0
   4  -3   5  535.08    8.74   0
  -4  -3  -5  714.62   18.01   0
  -4   3  -5  531.48    8.82   0
  -5  -3  -5 1684.69   20.24   0
   5  -3   5 1224.39   11.09   0
  -5  -3  -5 1292.60   17.91   0
  -5   3  -5 1231.66   10.96   0
  -6  -3  -5  135.19    9.39   0
  -6  -3  -5   99.35    8.78   0
   6  -3   5   86.68    5.12   0
  -6   3  -5   96.09    6.77   0
   7  -3   5   19.46    6.17   0
  -7  -3  -5   11.99    6.49   0
  -7  -3  -5    6.36    7.64   0
  -7   3  -5    3.74    6.23   0
  -8  -3  -5   19.72    6.40   0
   8  -3   5   25.57    6.33   0
  -8  -3  -5   13.32    7.57   0
  -8   3  -5   16.93    6.23   0
   9  -3   5 1067.01    9.83   0
  -9  -3  -5 1017.79   14.67   0
  -9   3  -5 1029.82   11.11   0
  -9  -3  -5 1337.36   14.85   0
  10  -3   5   49.59    7.91   0
 -10  -3  -5   32.01    7.75   0
 -10  -3  -5   53.33    7.89   0
 -10   3  -5   32.94    7.87   0
 -11  -3  -5    4.65    9.16   0
  11  -3   5   -5.01    6.72   0
 -11  -3  -5   -3.85   11.52   0
 -11   3  -5    3.13    6.70   0
 -14   4   5    9.22    9.58   0
 -14  -4   5    6.95    9.76   0
 -14   4   5    5.52    9.80   0
  14  -4  -5   20.07    9.56   0
 -14  -4   5   16.42    9.62   0
 -13  -4   5   66.37    8.26   0
 -13   4   5   76.25    8.08   0
 -13  -4   5   90.14    8.28   0
  13  -4  -5   59.82    8.12   0
 -13   4   5   76.44    6.20   0
 -12  -4   5  307.02    7.20   0
 -12   4   5  340.93    7.54   0
 -12   4   5  286.56    8.92   0
  12   4  -5  377.52    9.83   0
 -12  -4   5  332.60    9.27   0
  12  -4  -5  291.05    8.99   0
  11  -4  -5   21.02    7.61   0
 -11   4   5   21.26    5.42   0
 -11  -4   5   17.92    7.65   0
  11   4  -5   34.74    7.93   0
 -11  -4   5   25.50    7.76   0
 -11   4   5   15.15    7.90   0
  10  -4  -5  226.72    7.41   0
 -10   4   5  214.53    7.21   0
 -10  -4   5  234.45    6.02   0
 -10   4   5  273.82    7.78   0
 -10  -4   5  233.75    7.56   0
  10   4  -5  274.34    7.98   0
   9   4  -5    5.67    6.43   0
  -9   4   5   -5.09    6.51   0
  -9   4   5   -5.99    6.24   0
  -9  -4   5    8.62    6.26   0
   9  -4  -5    2.36    6.26   0
  -8  -4   5  296.89    6.47   0
  -8   4   5  278.38    7.71   0
   8  -4  -5  290.29    8.01   0
  -8   4   5  363.43    8.62   0
   8   4  -5  348.61    6.95   0
  -7  -4   5 3963.11   18.68   0
  -7   4   5 4699.76   21.63   0
  -7   4   5 3627.44   19.00   0
   7   4  -5 4702.04   20.28   0
   7  -4  -5 3894.50   19.62   0
  -6  -4   5  831.96   10.39   0
  -6   4   5  779.78   10.80   0
   6   4  -5  992.90   11.18   0
  -6   4   5  990.52   12.15   0
   6  -4  -5  855.23   11.28   0
  -5  -4   5  152.72    7.33   0
   5   4  -5  187.59    5.89   0
  -5   4   5  165.17    8.70   0
  -5   4   5  190.36    8.09   0
   5  -4  -5  162.69    7.87   0
  -4   4   5  367.01    9.59   0
  -4   4   5  301.98    8.91   0
  -4  -4   5  306.81    8.06   0
   4   4  -5  343.21    8.30   0
  -3   4   5 1070.49   15.27   0
   3   4  -5 1212.15   10.37   0
  -3  -4   5 1063.96   10.48   0
  -3   4   5 1328.52   16.65   0
  -2   4   5   70.37    8.88   0
   2   4  -5   60.29    5.68   0
  -2   4   5   56.09    7.46   0
  -2  -4   5   54.80    5.62   0
   1   4  -5  853.46    8.71   0
  -1  -4   5  787.83    9.20   0
   0   4  -5  389.75    6.94   0
   0  -4   5  366.75    8.30   0
  -1   4  -5 1172.06   11.22   0
   1  -4   5 1153.76    9.83   0
  -2   4  -5    2.08    4.67   0
   2  -4   5   15.23    6.43   0
   3  -4   5   16.58    6.53   0
  -3   4  -5   20.00    4.62   0
   4  -4   5  381.24    6.74   0
  -4   4  -5  392.31    8.12   0
   5  -4   5  113.20    6.72   0
  -5   4  -5  112.53    5.08   0
   6  -4   5  293.96    7.55   0
  -6  -4  -5  348.07   18.76   0
  -6   4  -5  287.79    6.05   0
  -6  -4  -5  295.81   17.67   0
   7  -4   5   24.96    7.52   0
  -7   4  -5   15.10    5.34   0
  -7  -4  -5   18.14   10.10   0
  -7  -4  -5   15.30    8.63   0
  -8  -4  -5   10.23   10.29   0
   8  -4   5   11.56    7.70   0
  -8  -4  -5   10.38    8.74   0
  -8   4  -5    3.41    5.48   0
  -9  -4  -5   11.56    9.20   0
   9  -4   5   24.93    7.71   0
  -9  -4  -5   10.86    9.14   0
  -9   4  -5    6.09    5.56   0
 -10  -4  -5   15.16   11.28   0
 -10  -4  -5    6.23   11.31   0
 -10   4  -5    1.42    9.67   0
  10  -4   5    4.59    6.76   0
 -12   5   5   41.32    9.79   0
 -12  -5   5   38.56    6.94   0
 -12   5   5   37.14    9.58   0
  12   5  -5   49.38   10.09   0
 -12  -5   5   41.17    9.65   0
  12  -5  -5   41.65    9.51   0
 -11   5   5   31.46    8.07   0
 -11  -5   5   26.30    7.89   0
 -11   5   5   29.13    7.81   0
  11   5  -5   34.28    8.19   0
  11  -5  -5   26.05    5.59   0
 -11  -5   5   22.11    7.88   0
 -10  -5   5   55.34    5.73   0
  10  -5  -5   48.17    7.72   0
 -10   5   5   61.29    8.22   0
 -10   5   5   49.44    7.87   0
  10   5  -5   54.91    8.29   0
 -10  -5   5   48.93    5.76   0
  -9  -5   5   44.54    7.94   0
   9   5  -5   54.63    8.12   0
  -9   5   5   57.28    8.07   0
  -9   5   5   40.75    7.71   0
   9  -5  -5   47.75    5.58   0
  -8  -5   5   12.16    4.47   0
  -8   5   5    5.76    6.71   0
  -8   5   5   15.73    6.12   0
   8   5  -5    9.76    6.45   0
   8  -5  -5   13.75    6.31   0
  -7  -5   5  206.89    7.58   0
  -7   5   5  263.93    8.22   0
   7   5  -5  267.56    8.05   0
  -7   5   5  203.34    7.65   0
   7  -5  -5  214.72    7.69   0
  -6   5   5  342.68   10.05   0
  -6  -5   5  276.61    7.86   0
  -6   5   5  265.43    8.14   0
   6  -5  -5  266.34    8.20   0
   6   5  -5  336.74    8.24   0
   5   5  -5  708.69    9.89   0
  -5   5   5  555.99   11.17   0
  -5  -5   5  582.08    9.28   0
  -5   5   5  740.55   12.56   0
   5  -5  -5  594.37   10.55   0
  -4   5   5    8.06    6.51   0
  -4   5   5    1.25    7.68   0
   4   5  -5    7.16    6.35   0
   4  -5  -5    5.56    7.61   0
  -4  -5   5   -4.20    6.33   0
  -3   5   5   55.06    8.77   0
   3   5  -5   47.59    6.69   0
  -3  -5   5   40.41    6.54   0
  -3   5   5   41.29    7.84   0
  -2   5   5 2103.70   35.02   0
   2   5  -5 1872.26   13.72   0
  -2   5   5 1814.31   31.89   0
  -2  -5   5 1658.60   13.06   0
   1   5  -5 3360.46   17.05   0
  -1  -5   5 3121.13   16.59   0
   0   5  -5  188.82    7.30   0
   0  -5   5  164.57    7.22   0
   1  -5   5   83.88    6.53   0
  -1   5  -5   84.30    4.89   0
  -2   5  -5  101.54    6.66   0
   2  -5   5  102.35    5.11   0
  -3   5  -5   16.42    6.33   0
   3  -5   5   20.87    6.20   0
   4  -5   5  172.10    6.86   0
  -4   5  -5  167.41    6.95   0
   5  -5   5   30.71    7.54   0
  -5   5  -5   36.00    5.60   0
   6  -5   5   16.34    5.41   0
  -6   5  -5   22.35    7.62   0
   7  -5   5   12.09    7.72   0
  -7   5  -5    8.60    5.49   0
   8  -5   5   52.51    6.93   0
  -8   5  -5   43.84    9.67   0
 -10  -6   5  239.15   10.45   0
 -10   6   5  253.20   11.05   0
 -10   6   5  203.86   10.38   0
  10  -6  -5  234.18   10.42   0
 -10  -6   5  190.01   10.74   0
  10   6  -5  250.62   11.04   0
  -9  -6   5   84.03    9.81   0
  -9   6   5  115.38   10.12   0
   9  -6  -5   84.80    9.85   0
   9   6  -5  110.28   10.33   0
  -9   6   5   68.96    9.88   0
  -8   6   5   10.26    7.98   0
  -8   6   5    6.93    7.77   0
   8   6  -5   -7.19    8.00   0
   8  -6  -5   -0.75    7.76   0
  -8  -6   5    0.26    7.77   0
  -7   6   5  115.28    8.85   0
   7   6  -5  122.98    8.57   0
  -7   6   5   97.44    8.30   0
  -7  -6   5  112.71    8.11   0
   7  -6  -5  103.86    8.16   0
  -6   6   5   24.93    8.10   0
   6   6  -5   25.28    7.99   0
   6  -6  -5   19.75    7.61   0
  -6   6   5   22.80    7.75   0
  -6  -6   5   19.55    7.61   0
   5   6  -5   57.32    8.02   0
   5  -6  -5   45.83    9.01   0
  -5   6   5   41.94   10.09   0
  -5  -6   5   46.62    7.77   0
  -5   6   5   43.91    7.85   0
  -4   6   5  179.90   10.66   0
  -4   6   5  222.03   11.40   0
  -4  -6   5  174.00    8.49   0
   4   6  -5  218.96    8.80   0
  -3   6   5    0.92    9.92   0
  -3  -6   5   -5.30    7.59   0
   3   6  -5   -2.65    5.34   0
  -3   6   5    1.22   10.72   0
   2   6  -5   30.59    5.59   0
  -2  -6   5   25.66    5.40   0
   1   6  -5   32.56    7.55   0
  -1  -6   5   21.02    7.77   0
   0   6  -5    3.35    7.55   0
   0  -6   5    0.10    7.63   0
   1  -6   5    3.05    7.57   0
  -1   6  -5   -0.55    7.53   0
  -2   6  -5    7.16    7.64   0
   2  -6   5   19.96    7.63   0
  -3   6  -5   52.47    5.84   0
   3  -6   5   55.35    7.95   0
  -4   6  -5   44.86    5.67   0
   4  -6   5   41.10    7.88   0
  -5   6  -5   30.67    9.46   0
   5  -6   5   29.00    9.40   0
   6  -6   5    1.88    9.61   0
  -6   6  -5   -3.96    6.76   0
  -6   7   5   77.00   10.28   0
   6   7  -5   79.16   10.15   0
  -6  -7   5   59.73    9.98   0
   6  -7  -5   62.96   11.75   0
  -6   7   5   56.54   12.10   0
   5   7  -5    1.04    9.77   0
  -5   7   5    4.45    9.53   0
  -5   7   5   -2.07    9.65   0
  -5  -7   5   -1.77    9.59   0
   4   7  -5  175.17   10.77   0
  -4   7   5  169.30   13.20   0
  -4  -7   5  169.51   10.23   0
  -4   7   5  199.64   15.60   0
  -3  -7   5    5.83    9.35   0
   3   7  -5   -2.34    9.75   0
  -2  -7   5    2.88    9.35   0
   2   7  -5    4.31    9.67   0
  -1  -7   5   -4.43    9.48   0
   1   7  -5   -0.66    9.56   0
   0   7  -5    5.33    9.57   0
   0  -7   5    7.69    9.52   0
   1  -7   5   13.21    6.71   0
  -1   7  -5   14.54    9.63   0
  -2   7  -5  139.40   10.47   0
   2  -7   5  136.45   10.21   0
 -16   0   6   18.48    6.64   0
 -16   0   6    7.39    8.80   0
 -15   0   6    1.98    7.60   0
 -15   0   6    2.91    5.52   0
 -14   0   6  116.76    8.01   0
 -14   0   6  131.64    8.31   0
 -13   0   6   -6.66    6.18   0
 -13   0   6    5.75    6.51   0
 -12   0   6  430.81    8.11   0
 -12   0   6  480.38    7.09   0
 -11   0   6   -1.25    4.59   0
 -11   0   6   -1.41    4.70   0
 -10   0   6  203.25    5.70   0
 -10   0   6  250.32    5.41   0
  10   0  -6  255.99    5.46   0
  -9   0   6    0.39    5.07   0
   9   0  -6   -3.66    5.46   0
  -9   0   6    2.19    5.35   0
   8   0  -6   17.15    5.59   0
  -8   0   6   25.66    5.34   0
  -8   0   6   22.39    5.20   0
  -7   0   6   -3.16    3.81   0
  -7   0   6    7.54    5.26   0
   7   0  -6   -0.56    5.63   0
   6   0  -6  648.18    8.35   0
  -6   0   6  611.53    8.99   0
   5   0  -6    5.14    5.66   0
  -5   0   6   -1.11    5.42   0
  -4   0   6   69.96    5.99   0
   4   0  -6   70.93    4.86   0
  -3   0   6    3.15    5.38   0
   3   0  -6    1.33    5.90   0
  -2   0   6  760.85   10.67   0
   2   0  -6  854.89   11.25   0
   1   0  -6    0.07    5.72   0
  -1   0   6   -0.81    5.34   0
   0   0  -6  662.76   10.18   0
   0   0   6  605.77    9.54   0
  -1   0  -6    0.25    5.53   0
   1   0   6    1.15    5.22   0
   2   0   6  221.62    6.96   0
  -2   0  -6  233.51    7.24   0
   3   0   6    5.69    4.99   0
  -3   0  -6    1.07    5.20   0
   4   0   6    1.30    3.59   0
  -4   0  -6    1.13    5.31   0
   5   0   6    2.41    5.07   0
  -5   0  -6    1.45    5.30   0
   6   0   6  436.05    8.78   0
  -6   0  -6  390.46    7.13   0
  -7   0  -6    1.20    6.36   0
   7   0   6   -3.86    6.36   0
   8   0   6   42.62    4.73   0
  -8   0  -6   39.19    6.34   0
  -9   0  -6   -0.91    6.13   0
   9   0   6   -3.34    6.19   0
  10   0   6  659.83    8.89   0
 -10   0  -6  624.53   10.37   0
  11   0   6   -4.84    8.04   0
 -11   0  -6   13.54    7.86   0
  12   0   6  229.94   10.69   0
 -12   0  -6  179.53    7.84   0
 -16  -1   6    4.97    6.77   0
 -16   1   6    2.19    9.36   0
 -16  -1   6    6.17    9.69   0
 -16   1   6   13.48    6.86   0
 -15   1   6   92.13    7.97   0
 -15  -1   6  115.06    8.22   0
 -15  -1   6   91.70    8.14   0
 -15   1   6   94.13    8.30   0
 -14   1   6  343.10    9.08   0
 -14  -1   6  296.18    8.70   0
 -14   1   6  279.63    6.73   0
 -14  -1   6  367.19    9.10   0
 -13  -1   6  132.00    6.84   0
 -13   1   6  114.51    5.16   0
 -13  -1   6  140.02    5.50   0
 -13   1   6  148.79    7.00   0
 -12  -1   6  424.15    8.11   0
 -12  -1   6  526.16    8.60   0
 -12   1   6  441.51    6.86   0
 -12   1   6  503.95    8.63   0
 -11  -1   6  209.15    5.80   0
 -11   1   6  230.43    5.95   0
 -11  -1   6  270.95    6.16   0
  11   1  -6  270.67    6.30   0
 -11   1   6  276.29    7.89   0
 -10   1   6   38.28    6.37   0
 -10  -1   6   24.81    6.70   0
  10   1  -6   25.22    6.79   0
 -10   1   6   19.21    6.64   0
 -10  -1   6   20.97    6.47   0
  -9  -1   6  289.10    5.83   0
  -9   1   6  252.89    5.54   0
  -9   1   6  281.58    5.73   0
  -9  -1   6  246.92    6.59   0
   9   1  -6  293.94    7.09   0
  -8  -1   6  325.19    6.04   0
   8   1  -6  339.61    7.32   0
   8  -1  -6  331.63    6.26   0
  -8   1   6  331.63    6.19   0
  -8   1   6  258.36    5.60   0
   7   1  -6   14.59    3.90   0
  -7   1   6    6.21    5.21   0
  -7   1   6   12.25    5.36   0
   7  -1  -6    2.31    5.69   0
  -7  -1   6    6.93    3.88   0
   6  -1  -6  367.56    6.90   0
  -6   1   6  356.62    7.84   0
   6   1  -6  361.68    6.70   0
  -6  -1   6  332.07    6.43   0
  -6   1   6  292.71    6.19   0
  -5   1   6 4285.38   21.42   0
   5   1  -6 4285.17   19.17   0
  -5   1   6 4015.48   20.47   0
   5  -1  -6 4590.89   21.34   0
  -5  -1   6 4035.39   19.12   0
   4   1  -6  109.62    6.29   0
  -4  -1   6  104.93    4.81   0
  -4   1   6  109.33    6.36   0
   4  -1  -6  114.69    6.82   0
  -3  -1   6  150.89    6.51   0
   3  -1  -6  176.86    7.58   0
  -3   1   6  164.14    6.84   0
   3   1  -6  163.91    6.75   0
   2  -1  -6 2024.10   17.50   0
  -2  -1   6 1614.39   12.59   0
  -2   1   6 1701.53   16.09   0
   2   1  -6 1759.04   13.25   0
  -1   1   6 1357.92   14.94   0
   1   1  -6 1349.58   11.69   0
   1  -1  -6 1516.65   15.93   0
  -1  -1   6 1286.91   12.02   0
   0   1  -6  795.92    9.32   0
   0  -1  -6  849.02   12.46   0
   0   1   6  778.73   12.37   0
   0  -1   6  759.34    9.02   0
  -1   1  -6    3.48    5.64   0
  -1  -1  -6    4.51    5.62   0
   1   1   6    4.42    5.30   0
   1  -1   6    3.14    3.76   0
   2   1   6  810.66   11.25   0
  -2  -1  -6  836.96   11.71   0
   2  -1   6  794.26    8.85   0
  -2   1  -6  838.92    9.78   0
   3   1   6  275.69    7.59   0
   3  -1   6  254.90    6.88   0
  -3   1  -6  281.57    7.09   0
  -3  -1  -6  271.62    7.84   0
   4  -1   6   18.41    3.80   0
   4   1   6   16.04    5.26   0
  -4  -1  -6   15.53    5.47   0
  -4   1  -6   14.59    3.91   0
   5   1   6   -0.48    5.02   0
   5  -1   6    1.45    3.53   0
  -5  -1  -6    4.31    5.05   0
  -5   1  -6    1.38    3.70   0
   6   1   6  423.00    8.73   0
   6  -1   6  382.85    6.67   0
  -6  -1  -6  364.47    7.18   0
  -6   1  -6  383.48    8.19   0
   7  -1   6   74.48    5.04   0
  -7  -1  -6   71.31    5.11   0
  -7   1  -6   82.34    4.90   0
   7   1   6   84.48    6.75   0
   8   1   6   58.74    6.45   0
   8  -1   6   53.52    6.39   0
  -8  -1  -6   56.00    6.40   0
  -8   1  -6   45.37    4.54   0
   9  -1   6  232.17    7.30   0
   9   1   6  224.38    7.51   0
  -9  -1  -6  220.30    8.15   0
  -9   1  -6  215.86    7.85   0
  10   1   6   43.31    7.92   0
  10  -1   6   40.75    7.95   0
 -10  -1  -6   38.81    5.69   0
 -10   1  -6   34.45    5.77   0
  11   1   6    0.18    5.68   0
  11  -1   6   -1.59    7.88   0
 -11  -1  -6    9.14    5.57   0
 -11   1  -6    0.45    5.66   0
  12   1   6  414.81   11.41   0
  12  -1   6  423.82   11.67   0
 -12  -1  -6  440.68   11.41   0
 -12   1  -6  399.10   11.22   0
 -12  -1  -6  525.97   12.27   0
 -16   2   6  133.47   10.03   0
 -16  -2   6   97.91    7.36   0
 -16   2   6   95.90    9.91   0
 -16  -2   6  119.23   10.16   0
 -15   2   6  227.74    8.93   0
 -15  -2   6  210.87    8.89   0
 -15   2   6  178.45    8.59   0
 -15  -2   6  191.08    8.50   0
 -14  -2   6  241.66    8.56   0
 -14   2   6  168.89    6.40   0
 -14   2   6  226.93    6.73   0
 -14  -2   6  183.51    8.44   0
 -13  -2   6   -9.23    6.27   0
 -13  -2   6    3.17    6.19   0
 -13   2   6    6.59    6.22   0
 -13   2   6    5.65    6.16   0
 -12  -2   6  302.25    7.80   0
 -12   2   6  306.45    6.26   0
 -12   2   6  271.13    7.46   0
 -12  -2   6  242.59    7.51   0
  12   2  -6  301.14    6.44   0
 -11  -2   6  736.60    9.62   0
 -11   2   6  621.74    7.80   0
 -11   2   6  724.23    8.39   0
 -11  -2   6  619.62    9.01   0
  11   2  -6  756.22    9.69   0
 -10   2   6    0.41    6.88   0
 -10   2   6   -1.68    6.64   0
 -10  -2   6   12.04    6.71   0
 -10  -2   6    8.64    6.56   0
  10   2  -6    8.57    6.88   0
  -9   2   6 2143.08   14.24   0
   9   2  -6 2080.73   13.80   0
  -9   2   6 1738.83   12.98   0
  -9  -2   6 1950.15   12.33   0
  -8   2   6   28.47    5.65   0
  -8   2   6   24.30    3.97   0
  -8  -2   6   29.38    5.53   0
   8   2  -6   29.64    5.62   0
  -7   2   6  178.98    5.30   0
   7   2  -6  218.43    5.50   0
  -7  -2   6  193.24    5.25   0
  -7   2   6  212.24    5.61   0
  -6   2   6 1029.77   11.02   0
   6   2  -6 1139.26   10.04   0
  -6  -2   6 1028.60    9.56   0
  -6   2   6 1154.52   11.61   0
  -5   2   6 1276.95   12.67   0
  -5  -2   6 1406.70   11.05   0
  -5   2   6 1602.16   14.20   0
   5   2  -6 1558.57   12.33   0
  -4   2   6   79.62    7.28   0
  -4   2   6   95.36    6.70   0
  -4  -2   6   84.12    4.70   0
   4  -2  -6   97.30    7.01   0
   4   2  -6   91.21    6.24   0
  -3  -2   6 8779.13   27.18   0
   3   2  -6 9567.96   27.84   0
   2  -2  -6  322.28   10.56   0
   2   2  -6  258.73    5.92   0
  -2   2   6  260.41    8.66   0
  -2  -2   6  246.35    7.14   0
  -1   2   6   22.13    6.76   0
   1   2  -6   23.98    5.56   0
   1  -2  -6   28.24    6.37   0
  -1  -2   6   26.44    5.42   0
   0   2  -6  673.24    8.98   0
   0   2   6  637.90   13.97   0
   0  -2  -6  833.00   15.62   0
   0  -2   6  634.04    7.91   0
  -1   2  -6 9758.23   26.73   0
   1  -2   6 9038.08   26.47   0
  -2  -2  -6  353.85    9.91   0
   2   2   6  315.30    9.39   0
   2  -2   6  315.20    7.35   0
  -2   2  -6  301.80    6.13   0
  -3  -2  -6  308.81    8.97   0
   3   2   6  324.72    9.74   0
   3  -2   6  295.93    6.93   0
  -3   2  -6  296.89    6.89   0
   4   2   6  920.82   12.42   0
   4  -2   6  861.50    9.19   0
  -4   2  -6  862.95    9.22   0
  -4  -2  -6  871.38   12.97   0
   5   2   6  117.39    7.74   0
   5  -2   6  114.24    5.21   0
  -5   2  -6  122.62    6.89   0
  -5  -2  -6  121.66    7.58   0
   6   2   6    2.00    6.24   0
   6  -2   6    0.85    6.22   0
  -6  -2  -6   -3.73    6.38   0
  -6   2  -6   -4.70    6.34   0
   7   2   6   27.18    6.29   0
   7  -2   6   21.15    6.24   0
  -7  -2  -6   26.33    6.45   0
  -7   2  -6   24.14    4.49   0
   8  -2   6   31.83    6.28   0
   8   2   6   27.09    6.27   0
  -8  -2  -6   24.68    6.31   0
  -8   2  -6   32.32    6.25   0
   9   2   6   70.85    7.89   0
   9  -2   6   74.97    7.84   0
  -9  -2  -6   93.87    8.27   0
  -9  -2  -6   78.12    8.04   0
  -9   2  -6   66.81    5.67   0
 -10  -2  -6   25.14    7.84   0
  10  -2   6   20.75    5.52   0
 -10  -2  -6   12.42    7.84   0
 -10   2  -6   14.72    7.71   0
  10   2   6   21.45    7.73   0
  11  -2   6  180.58   10.15   0
 -11  -2  -6  232.12   10.58   0
 -11  -2  -6  161.37   10.24   0
 -11   2  -6  159.26   10.09   0
  11   2   6  164.89   10.41   0
 -15   3   6   75.99    9.89   0
 -15   3   6   49.84    9.76   0
 -15  -3   6   60.25    6.98   0
 -15  -3   6   37.41    9.87   0
 -14  -3   6  190.69    8.78   0
 -14   3   6  225.20    8.82   0
 -14   3   6  185.36    8.47   0
 -14  -3   6  226.20    8.58   0
 -13   3   6    7.84    7.80   0
 -13   3   6   -1.00    5.41   0
 -13  -3   6    2.81    5.40   0
  13   3  -6    4.93    7.85   0
 -13  -3   6   11.29    7.60   0
  12   3  -6 1415.01   12.19   0
 -12   3   6 1165.74   10.80   0
 -12   3   6 1368.88   11.83   0
 -12  -3   6 1169.48   11.11   0
 -12  -3   6 1281.88   11.62   0
  11   3  -6  884.67   10.38   0
 -11   3   6  722.37    9.37   0
 -11   3   6  885.87    8.85   0
  11  -3  -6  715.68    8.20   0
 -11  -3   6  828.68    9.93   0
 -11  -3   6  738.46    9.66   0
 -10   3   6 1236.97   10.16   0
  10   3  -6 1498.61   11.12   0
 -10  -3   6 1415.81   11.79   0
 -10  -3   6 1271.74   10.46   0
  10  -3  -6 1281.30   10.43   0
 -10   3   6 1518.93   11.37   0
   9   3  -6   12.12    4.84   0
  -9   3   6   -0.28    6.54   0
  -9   3   6   -2.06    6.93   0
  -9  -3   6    8.59    6.71   0
  -8   3   6    4.55    6.40   0
  -8   3   6   -1.53    6.58   0
  -8  -3   6    3.34    6.52   0
   8   3  -6    6.80    4.62   0
  -7   3   6   57.12    5.69   0
  -7  -3   6   44.05    5.44   0
   7   3  -6   63.67    6.84   0
  -7   3   6   56.03    5.97   0
   6   3  -6    5.10    5.28   0
  -6   3   6    3.39    5.04   0
  -6  -3   6    6.01    5.13   0
  -6   3   6   10.22    5.22   0
  -5   3   6   19.93    5.38   0
  -5   3   6   17.25    5.25   0
  -5  -3   6   16.24    5.33   0
   5   3  -6   23.98    5.35   0
  -4  -3   6  100.59    5.84   0
  -4   3   6  109.41    6.43   0
  -4   3   6  128.97    6.76   0
   4   3  -6  113.55    6.08   0
  -3   3   6  180.70    8.55   0
  -3  -3   6  141.31    4.88   0
  -3   3   6  162.11    8.19   0
   3   3  -6  161.86    6.35   0
  -2   3   6  231.98    9.65   0
   2   3  -6  237.55    6.58   0
  -2   3   6  227.18    9.92   0
  -2  -3   6  214.91    6.40   0
   1   3  -6  693.52    8.77   0
  -1   3   6  632.88   23.78   0
  -1  -3   6  641.75    8.53   0
   0   3  -6   80.45    5.77   0
   0  -3   6   86.26    4.55   0
  -1   3  -6  113.00    5.92   0
   1  -3   6  108.38    4.49   0
   2  -3   6   49.03    4.05   0
  -2   3  -6   41.28    5.51   0
   3  -3   6  379.90    8.33   0
  -3  -3  -6  461.98   21.12   0
  -3  -3  -6  515.30   21.88   0
  -3   3  -6  395.14    8.47   0
  -4  -3  -6   -0.45   10.80   0
  -4  -3  -6   -1.69   10.21   0
   4  -3   6    4.12    6.65   0
  -4   3  -6   -9.58    6.74   0
   4   3   6   -1.13    8.42   0
   5  -3   6  940.46   10.01   0
  -5  -3  -6 1241.40   17.62   0
  -5   3  -6  912.79    8.75   0
   5   3   6 1008.90   16.01   0
  -5  -3  -6  939.60   16.68   0
   6  -3   6  587.70    7.54   0
  -6  -3  -6  777.30   13.89   0
  -6   3  -6  575.92    7.32   0
  -6  -3  -6  591.88   11.63   0
   6   3   6  624.39   12.78   0
   7  -3   6   23.39    6.30   0
  -7  -3  -6   19.76    6.49   0
  -7  -3  -6   15.05    7.77   0
  -7   3  -6   21.03    6.16   0
   7   3   6   10.74    7.77   0
   8  -3   6  163.94    8.40   0
  -8  -3  -6  214.21    9.14   0
   8   3   6  173.44   10.46   0
  -8  -3  -6  161.94    8.91   0
  -8   3  -6  153.07    6.19   0
   9  -3   6   77.29    5.95   0
  -9  -3  -6   93.78    9.80   0
  -9  -3  -6   72.17    9.87   0
  -9   3  -6   67.67    8.08   0
  10  -3   6    0.43    8.73   0
 -10  -3  -6    0.58    9.11   0
 -10  -3  -6    4.19    9.34   0
 -10   3  -6   -1.83    9.50   0
 -14  -4   6  137.25    7.42   0
 -14   4   6  121.04    7.19   0
 -14   4   6  158.67    7.58   0
 -14  -4   6  142.42   10.06   0
  14  -4  -6  122.51    7.44   0
 -13  -4   6  203.75    8.77   0
 -13   4   6  178.51    6.41   0
 -13   4   6  222.11    7.06   0
 -13  -4   6  214.65    6.95   0
  13   4  -6  255.01    9.26   0
  13  -4  -6  183.28    8.71   0
 -12   4   6    3.25    7.61   0
 -12  -4   6   -0.22    7.68   0
 -12   4   6   -3.43    7.87   0
  12   4  -6   10.95    7.77   0
  12  -4  -6    9.95    7.57   0
 -12  -4   6    2.41    7.68   0
  11  -4  -6   55.89    7.89   0
 -11   4   6   68.18    5.62   0
 -11  -4   6   71.16    5.78   0
 -11   4   6   60.98    8.21   0
  11   4  -6   74.29    8.22   0
 -11  -4   6   72.11    7.83   0
 -10  -4   6  185.32    5.76   0
 -10   4   6  188.24    7.16   0
  10   4  -6  229.61    6.11   0
 -10  -4   6  203.88    7.31   0
 -10   4   6  226.19    6.20   0
  10  -4  -6  189.04    7.39   0
  -9   4   6  125.07    6.88   0
  -9  -4   6  136.10    6.83   0
   9   4  -6  162.74    7.39   0
  -9   4   6  159.24    7.46   0
   9  -4  -6  134.83    7.08   0
  -8  -4   6   17.68    6.44   0
  -8   4   6   -2.72    6.45   0
  -8   4   6    0.09    6.85   0
   8   4  -6   -0.04    4.83   0
   8  -4  -6    0.55    6.40   0
  -7  -4   6 1210.15   11.52   0
  -7   4   6 1127.86   12.00   0
   7   4  -6 1420.37   12.25   0
  -7   4   6 1382.72   13.28   0
   6   4  -6  597.91    8.07   0
  -6  -4   6  500.03    8.93   0
  -6   4   6  603.77   10.41   0
  -6   4   6  471.28    9.58   0
  -5  -4   6    0.51    6.35   0
  -5   4   6   -1.05    6.27   0
  -5   4   6    1.00    7.98   0
   5   4  -6    2.06    6.39   0
  -4   4   6   84.94    7.13   0
  -4   4   6  117.80    7.81   0
  -4  -4   6   88.86    5.19   0
   4   4  -6  100.44    7.04   0
  -3   4   6   -6.02    9.42   0
  -3   4   6    0.37    7.15   0
   3   4  -6    5.50    6.36   0
  -3  -4   6    5.57    6.32   0
  -2   4   6  445.88   21.45   0
   2   4  -6  460.17    8.60   0
  -2   4   6  431.84   20.34   0
  -2  -4   6  429.97    7.02   0
   1   4  -6  124.40    7.18   0
  -1  -4   6  124.48    7.21   0
   0   4  -6 2609.51   13.93   0
   0  -4   6 2457.31   14.69   0
  -1   4  -6 2994.40   15.69   0
   1  -4   6 2905.36   15.37   0
  -2   4  -6  165.59    5.50   0
   2  -4   6  162.85    7.04   0
   3  -4   6  232.06    7.38   0
  -3   4  -6  258.41    7.43   0
   4  -4   6   97.34    5.03   0
  -4   4  -6   88.17    6.61   0
   5  -4   6   81.25    6.63   0
  -5   4  -6   86.20    4.89   0
   6  -4   6    0.70    7.43   0
  -6   4  -6   13.63    7.50   0
  -7  -4  -6    7.26   11.35   0
   7  -4   6    6.41    7.66   0
  -7  -4  -6   10.41   11.52   0
  -7   4  -6   -0.18    7.61   0
  -8  -4  -6   96.43   11.46   0
   8  -4   6   64.48    8.18   0
  -8   4  -6   64.26    5.79   0
  -8  -4  -6   76.78   11.26   0
  -9  -4  -6    4.93   11.12   0
   9  -4   6   -0.52    9.44   0
  -9   4  -6    2.41    6.76   0
  -9  -4  -6    5.56   12.80   0
  12  -5  -6    3.67    9.44   0
 -12  -5   6    9.59    9.47   0
 -12   5   6    7.08    9.48   0
 -12  -5   6   -5.27    9.62   0
 -12   5   6    9.98    6.92   0
  12   5  -6    8.49    9.69   0
 -11  -5   6   67.30    5.82   0
 -11  -5   6   59.16    8.10   0
 -11   5   6   59.55    7.99   0
  11  -5  -6   55.41    8.09   0
 -11   5   6   74.51    8.33   0
  11   5  -6   68.92    6.15   0
 -10  -5   6    2.04    7.65   0
  10   5  -6    3.51    7.81   0
 -10   5   6   -0.79    7.59   0
  10  -5  -6   -1.43    7.64   0
 -10   5   6    2.67    7.77   0
  -9  -5   6   -1.01    5.45   0
  -9   5   6    0.20    7.58   0
  -9   5   6    6.59    7.68   0
   9  -5  -6   -4.08    5.43   0
   9   5  -6    3.30    7.71   0
   8  -5  -6  349.47    9.39   0
  -8  -5   6  333.00    9.17   0
  -8   5   6  328.89    9.20   0
  -8   5   6  426.95   10.10   0
   8   5  -6  402.02    9.61   0
  -7  -5   6  198.15    7.31   0
   7   5  -6  254.46    7.93   0
  -7   5   6  247.15    8.24   0
  -7   5   6  183.81    7.57   0
  -6  -5   6    2.93    6.34   0
   6   5  -6    5.54    6.42   0
  -6   5   6    5.61    6.52   0
  -6   5   6   12.54    6.22   0
  -5  -5   6  485.23    8.74   0
   5   5  -6  565.91    8.11   0
  -5   5   6  475.11   10.10   0
  -5   5   6  603.79   12.49   0
  -4   5   6  689.38   14.05   0
  -4   5   6  522.13   12.32   0
   4   5  -6  630.72    9.47   0
  -4  -5   6  523.73    7.59   0
  -3   5   6  357.36   14.92   0
   3   5  -6  338.01    8.17   0
  -3  -5   6  289.77    7.78   0
  -3   5   6  301.92   12.42   0
   2   5  -6  645.06    8.11   0
  -2  -5   6  612.06    9.07   0
   1   5  -6   30.30    6.53   0
  -1  -5   6   21.13    6.50   0
   0   5  -6   80.68    6.57   0
   0  -5   6   74.33    6.66   0
  -1   5  -6  106.83    5.05   0
   1  -5   6  103.00    6.78   0
  -2   5  -6   39.51    4.64   0
   2  -5   6   40.90    6.22   0
  -3   5  -6  155.52    7.37   0
   3  -5   6  144.09    6.87   0
  -4   5  -6    0.94    7.57   0
   4  -5   6   12.63    7.43   0
   5  -5   6   33.00    7.67   0
  -5   5  -6   32.65    7.61   0
  -6   5  -6   35.64    7.92   0
   6  -5   6   30.32    5.61   0
  -7   5  -6   -1.02    9.48   0
   7  -5   6    7.08    9.41   0
   8  -5   6   12.38    6.72   0
  -8   5  -6   16.32    9.60   0
  10  -6  -6   25.97    9.58   0
  10   6  -6   26.68    9.84   0
 -10   6   6   24.50   10.00   0
 -10   6   6   13.89    9.70   0
 -10  -6   6   25.28    9.54   0
 -10  -6   6   20.70    9.59   0
   9   6  -6   79.65   10.02   0
  -9  -6   6   58.67    9.62   0
  -9   6   6   79.29    9.92   0
  -9   6   6   52.24    9.73   0
   9  -6  -6   64.31    9.83   0
  -8   6   6   88.28    8.62   0
  -8   6   6   77.33    8.25   0
   8   6  -6  101.24    6.38   0
   8  -6  -6   81.56    8.32   0
  -8  -6   6   76.58    8.17   0
  -7   6   6    5.60    7.88   0
   7   6  -6    6.99    7.87   0
  -7   6   6    4.06    9.44   0
  -7  -6   6    7.40    7.66   0
  -6   6   6   21.03    9.81   0
   6   6  -6   25.73    7.96   0
  -6   6   6   22.99    9.45   0
  -6  -6   6   17.66    5.62   0
   5   6  -6   10.39    7.82   0
  -5  -6   6    9.70    5.34   0
  -5   6   6   10.16    9.47   0
  -5   6   6    8.78    9.62   0
  -4   6   6    0.61    8.83   0
  -4   6   6   -2.56    9.48   0
  -4  -6   6   -6.58    7.71   0
   4   6  -6   -1.14    7.67   0
   3   6  -6   43.95    7.84   0
  -3  -6   6   34.65    7.63   0
   2   6  -6   25.47    7.80   0
  -2  -6   6    8.60    7.60   0
   1   6  -6   12.47    7.75   0
  -1  -6   6   19.36    7.62   0
   0   6  -6   98.42    7.99   0
   0  -6   6   87.29    7.91   0
  -1   6  -6   11.32    7.68   0
   1  -6   6   10.59    7.67   0
  -2   6  -6    6.29    7.65   0
   2  -6   6   -2.33    7.69   0
  -3   6  -6    5.48    7.77   0
   3  -6   6    3.85    5.54   0
   4  -6   6   39.55    9.54   0
  -4   6  -6   49.06    9.61   0
   5  -6   6   37.12    6.77   0
  -5   6  -6   37.78    9.60   0
   5   7  -6  267.96   10.97   0
  -5   7   6  218.59   15.22   0
  -5   7   6  250.18   14.68   0
  -5  -7   6  182.33   10.43   0
  -4  -7   6   53.57    9.74   0
   4   7  -6   65.60    7.32   0
  -3  -7   6   65.88    9.91   0
   3   7  -6   85.61   10.00   0
  -2  -7   6   18.85    9.69   0
   2   7  -6   19.98    9.69   0
  -1  -7   6  220.87   10.71   0
   1   7  -6  267.39   10.87   0
   0  -7   6   -2.63    9.67   0
   0   7  -6   10.87    9.58   0
 -16   0   7   -6.81    8.63   0
 -16   0   7    3.88    8.64   0
 -15   0   7   15.77    7.88   0
 -15   0   7   17.59    8.09   0
 -14   0   7    2.06    5.24   0
 -14   0   7  -12.74    7.85   0
 -13   0   7  688.17    9.06   0
 -13   0   7  855.81    9.68   0
 -12   0   7   -6.13    6.42   0
 -12   0   7   -3.44    4.44   0
 -11   0   7    3.59    6.41   0
 -11   0   7    0.60    4.29   0
  11   0  -7    0.76    4.70   0
 -10   0   7   -1.40    6.15   0
  10   0  -7   -1.11    6.64   0
 -10   0   7   -1.02    6.56   0
   9   0  -7  225.11    5.47   0
  -9   0   7  177.34    4.93   0
  -9   0   7  217.30    6.46   0
   8   0  -7    1.65    5.34   0
  -8   0   7    1.94    5.00   0
  -8   0   7   -4.88    5.25   0
   7   0  -7  162.24    5.13   0
  -7   0   7  154.56    6.24   0
   6   0  -7   -1.17    5.42   0
  -6   0   7    1.11    5.24   0
   5   0  -7   -0.73    5.64   0
  -5   0   7    1.82    3.66   0
   4   0  -7    2.11    5.77   0
  -4   0   7    2.74    5.24   0
  -3   0   7 3122.87   17.92   0
   3   0  -7 3500.26   18.99   0
  -2   0   7    1.41    5.18   0
   2   0  -7   -1.01    5.79   0
   1   0  -7  784.09   10.33   0
  -1   0   7  719.84    9.87   0
   0   0  -7   -1.11    5.46   0
   0   0   7   -0.40    5.12   0
  -1   0  -7  595.20    8.32   0
   1   0   7  543.57    8.78   0
  -2   0  -7    0.47    5.21   0
   2   0   7    5.53    4.98   0
   3   0   7   -2.19    3.53   0
  -3   0  -7   -1.50    5.17   0
   4   0   7   -0.23    3.66   0
  -4   0  -7   -2.13    3.73   0
   5   0   7 4763.28   19.37   0
  -5   0  -7 4812.53   20.59   0
   6   0   7   -2.42    6.35   0
  -6   0  -7    5.08    6.41   0
   7   0   7   21.12    6.40   0
  -7   0  -7   30.01    6.34   0
   8   0   7    4.66    6.21   0
  -8   0  -7    2.27    6.13   0
   9   0   7   41.74    5.59   0
  -9   0  -7   44.02    7.80   0
  10   0   7   -4.50    7.84   0
 -10   0  -7   -5.94    7.90   0
  11   0   7  172.70   10.28   0
 -11   0  -7  166.38   10.34   0
 -16  -1   7   17.30    9.48   0
 -16   1   7   22.86    6.82   0
 -16  -1   7   21.52    9.58   0
 -16   1   7   22.85    6.80   0
 -15  -1   7    3.70    7.73   0
 -15   1   7    0.17    7.64   0
 -15  -1   7    4.66    5.49   0
 -15   1   7    3.26    7.75   0
 -14  -1   7  129.23    8.08   0
 -14   1   7  148.66    8.16   0
 -14  -1   7  167.95    6.34   0
 -14   1   7  174.42    8.26   0
 -13  -1   7   45.51    6.36   0
 -13   1   7   63.45    6.41   0
 -13  -1   7   55.68    4.82   0
 -13   1   7   60.29    6.49   0
 -12  -1   7  282.01    6.08   0
 -12  -1   7  215.52    7.26   0
 -12   1   7  238.40    7.37   0
 -12   1   7  256.12    6.15   0
  12   1  -7  291.37    7.83   0
 -11   1   7  409.75    6.70   0
 -11  -1   7  472.00    8.47   0
 -11   1   7  468.16    7.10   0
  11   1  -7  465.65    7.22   0
 -11  -1   7  370.94    6.64   0
 -10  -1   7  187.99    7.37   0
 -10   1   7  137.67    7.14   0
  10   1  -7  169.89    7.59   0
 -10   1   7  180.33    5.76   0
 -10  -1   7  145.56    7.23   0
  -9   1   7  117.16    5.87   0
   9  -1  -7  161.91    6.50   0
  -9   1   7  162.15    4.98   0
   9   1  -7  154.88    4.99   0
  -9  -1   7  127.80    4.71   0
  -9  -1   7  146.90    4.88   0
  -8   1   7  611.30    8.41   0
   8   1  -7  781.96    9.15   0
   8  -1  -7  741.28    9.32   0
  -8   1   7  743.03    9.11   0
  -8  -1   7  713.46    8.85   0
   7  -1  -7 2059.62   13.86   0
  -7   1   7 1973.34   13.09   0
   7   1  -7 2004.64   12.56   0
  -7  -1   7 1861.81   12.63   0
  -7   1   7 1704.25   12.60   0
  -6   1   7  215.82    5.62   0
   6   1  -7  219.54    6.79   0
   6  -1  -7  233.42    7.29   0
  -6   1   7  187.79    6.58   0
  -6  -1   7  202.87    5.40   0
   5   1  -7  275.91    6.01   0
   5  -1  -7  280.04    7.72   0
  -5  -1   7  247.65    5.77   0
  -5   1   7  258.37    7.29   0
  -4  -1   7   56.17    4.28   0
  -4   1   7   56.90    5.87   0
   4  -1  -7   62.19    4.77   0
   4   1  -7   59.20    4.51   0
  -3  -1   7  815.76    9.02   0
   3  -1  -7  991.88   12.10   0
  -3   1   7  840.83   11.09   0
   3   1  -7  883.93    9.37   0
  -2  -1   7   50.69    5.87   0
  -2   1   7   47.01    4.50   0
   2   1  -7   52.96    4.44   0
   2  -1  -7   57.00    6.55   0
   1   1  -7  730.84    8.65   0
   1  -1  -7  859.17   11.70   0
  -1   1   7  709.14   10.71   0
  -1  -1   7  695.39    8.47   0
   0   1  -7    4.43    3.95   0
   0  -1  -7    6.72    5.61   0
   0   1   7    7.61    5.18   0
   0  -1   7    7.67    5.21   0
  -1   1  -7  129.95    6.12   0
  -1  -1  -7  128.38    6.80   0
   1   1   7  110.64    6.31   0
   1  -1   7  122.27    5.97   0
  -2  -1  -7  117.84    6.58   0
   2   1   7  125.69    6.27   0
   2  -1   7  115.98    4.75   0
  -2   1  -7  114.24    6.11   0
   3   1   7   34.09    5.31   0
   3  -1   7   26.54    3.96   0
  -3   1  -7   58.37    4.30   0
  -3  -1  -7   30.58    5.54   0
   4   1   7    5.81    5.10   0
   4  -1   7    7.43    4.83   0
  -4   1  -7    4.27    6.39   0
  -4  -1  -7    3.85    6.49   0
   5   1   7   48.42    6.65   0
   5  -1   7   42.07    4.72   0
  -5   1  -7   42.58    6.59   0
  -5  -1  -7   46.80    4.98   0
   6   1   7  111.58    6.90   0
   6  -1   7   99.31    5.18   0
  -6   1  -7  103.06    6.91   0
  -6  -1  -7   96.94    6.94   0
   7   1   7  413.82    8.56   0
   7  -1   7  391.51    6.67   0
  -7  -1  -7  351.54    7.04   0
  -7   1  -7  385.68    8.06   0
   8   1   7    7.32    6.15   0
   8  -1   7   -4.04    6.19   0
  -8  -1  -7    4.27    6.09   0
  -8   1  -7    1.47    6.17   0
   9   1   7   -1.74    7.49   0
   9  -1   7    8.82    7.50   0
  -9  -1  -7   -4.67    7.68   0
  -9   1  -7   -0.41    7.56   0
  10   1   7   53.85    8.21   0
  10  -1   7   54.16    8.13   0
 -10  -1  -7   62.90    8.24   0
 -10   1  -7   54.08    8.04   0
  11   1   7   71.08    9.80   0
  11  -1   7   62.65    7.26   0
 -11  -1  -7   63.01    9.82   0
 -11   1  -7   57.01    9.92   0
 -16  -2   7  115.43    7.53   0
 -16   2   7  113.69    9.89   0
 -16   2   7  136.47    7.42   0
 -16  -2   7  110.82   10.10   0
 -15  -2   7   35.33    5.61   0
 -15  -2   7   25.76    8.06   0
 -15   2   7   15.92    5.66   0
 -15   2   7   24.78    8.04   0
 -14  -2   7  111.72    5.97   0
 -14  -2   7   93.21    5.82   0
 -14   2   7   97.00    7.94   0
 -14   2   7   94.43    6.19   0
 -13  -2   7   72.89    5.71   0
 -13   2   7   81.64    7.15   0
  13   2  -7   92.53    7.59   0
 -13   2   7   90.59    6.81   0
 -13  -2   7   81.41    5.04   0
 -12   2   7  202.46    7.28   0
 -12  -2   7  191.66    7.09   0
  12   2  -7  259.49    7.66   0
 -12   2   7  244.14    7.50   0
 -12  -2   7  228.11    7.41   0
 -11   2   7    7.34    6.35   0
  11   2  -7    5.85    6.55   0
 -11  -2   7    2.63    6.47   0
 -11   2   7   10.32    6.59   0
 -11  -2   7    7.42    4.71   0
 -10   2   7  289.73    7.89   0
 -10  -2   7  281.62    7.86   0
  10   2  -7  343.65    8.24   0
 -10   2   7  339.61    8.26   0
 -10  -2   7  314.98    8.07   0
  -9   2   7 3236.28   16.44   0
   9   2  -7 3716.57   16.25   0
  -9  -2   7 3473.61   16.49   0
  -9   2   7 3799.82   17.75   0
  -8   2   7 1081.26   10.41   0
  -8   2   7 1222.71   10.36   0
  -8  -2   7 1130.33    9.39   0
   8   2  -7 1239.40    9.93   0
  -7   2   7    2.70    3.56   0
   7   2  -7    5.16    5.45   0
  -7   2   7   -0.07    3.80   0
  -7  -2   7   -0.25    5.30   0
  -6   2   7  183.81    5.37   0
   6   2  -7  236.67    6.77   0
  -6   2   7  233.94    7.09   0
   6  -2  -7  238.06    7.27   0
  -6  -2   7  206.84    6.43   0
  -5   2   7  152.27    6.47   0
  -5   2   7  178.40    6.96   0
  -5  -2   7  154.93    6.22   0
   5   2  -7  191.31    6.46   0
   5  -2  -7  196.06    7.21   0
   4  -2  -7  721.25   10.89   0
  -4  -2   7  572.04    8.40   0
   4   2  -7  637.60    8.62   0
  -4   2   7  648.43   10.33   0
  -4   2   7  588.31    9.80   0
  -3  -2   7  924.73    9.81   0
   3  -2  -7 1129.59   13.68   0
  -3   2   7 1005.70   13.48   0
   3   2  -7 1015.11    9.51   0
  -2   2   7  195.52    8.43   0
   2   2  -7  199.59    5.28   0
   2  -2  -7  227.51    9.21   0
  -2  -2   7  179.92    6.34   0
   1   2  -7   50.99    5.58   0
   1  -2  -7    2.66    7.01   0
  -1  -2   7   16.02    3.85   0
  -1   2   7    4.05    6.28   0
   0   2  -7  133.58    4.93   0
   0   2   7  119.68    7.99   0
   0  -2   7  124.49    4.84   0
   0  -2  -7  154.54    8.96   0
  -1   2  -7 1953.86   12.94   0
   1   2   7 1898.24   19.39   0
  -1  -2  -7 2401.62   21.70   0
   1  -2   7 1907.05   12.83   0
  -2   2  -7  199.08    5.25   0
  -2  -2  -7  205.03    7.92   0
   2   2   7  192.25    8.57   0
   2  -2   7  187.10    6.37   0
  -3  -2  -7    8.93    6.67   0
   3   2   7    7.12    5.35   0
   3  -2   7    7.68    5.10   0
  -3   2  -7    2.25    6.49   0
   4   2   7  450.77   10.00   0
   4  -2   7  406.75    6.79   0
  -4   2  -7  415.05    6.94   0
  -4  -2  -7  435.60   11.19   0
   5   2   7   53.20    8.03   0
   5  -2   7   46.85    4.62   0
  -5   2  -7   50.75    6.66   0
  -5  -2  -7   49.28    6.82   0
   6   2   7   27.24    6.34   0
   6  -2   7   26.99    4.59   0
  -6   2  -7   28.30    6.29   0
  -6  -2  -7   16.11    6.45   0
   7   2   7    5.89    6.16   0
   7  -2   7    4.81    6.04   0
  -7  -2  -7    4.40    6.19   0
  -7   2  -7    0.57    4.34   0
   8   2   7    0.43    7.53   0
   8  -2   7   -2.22    7.59   0
  -8  -2  -7    6.66    7.47   0
  -8   2  -7    7.66    7.43   0
   9   2   7   80.89    8.05   0
   9  -2   7   77.60    7.95   0
  -9  -2  -7  100.91   10.09   0
  -9  -2  -7   82.29    8.14   0
  -9   2  -7   85.05    5.73   0
  10   2   7    4.84   10.97   0
  10  -2   7    6.78    8.66   0
 -10  -2  -7    5.15    9.63   0
 -10  -2  -7    4.80    6.65   0
 -10   2  -7    5.58    9.48   0
 -15   3   7  299.01   10.88   0
 -15   3   7  244.29   10.23   0
 -15  -3   7  244.08   10.59   0
 -15  -3   7  298.67   10.66   0
 -14   3   7    4.98    7.77   0
 -14  -3   7   10.39    7.81   0
 -14   3   7    7.01    7.88   0
 -14  -3   7   11.66    7.88   0
 -13  -3   7  102.68    6.06   0
 -13   3   7  126.66    6.26   0
 -13   3   7  106.90    5.90   0
  13   3  -7  132.93    6.35   0
 -13  -3   7  126.46    8.11   0
 -12   3   7   13.84    7.23   0
 -12   3   7   -2.27    5.47   0
  12   3  -7   -0.91    7.98   0
 -12  -3   7    0.73    7.16   0
 -12  -3   7    0.32    7.68   0
 -11   3   7 1082.44    9.76   0
 -11   3   7  900.80   10.09   0
 -11  -3   7  943.26   10.23   0
  11   3  -7 1096.56   10.75   0
 -11  -3   7  928.98   10.09   0
 -10   3   7   32.56    6.75   0
 -10   3   7   20.37    6.41   0
  10   3  -7   26.96    4.81   0
 -10  -3   7   31.01    6.62   0
  -9   3   7  583.44    9.10   0
  -9  -3   7  634.24    9.09   0
   9   3  -7  697.63    9.57   0
  -9   3   7  698.87    8.59   0
  -8   3   7  164.50    7.22   0
  -8  -3   7  143.27    5.47   0
   8   3  -7  189.73    7.43   0
  -8   3   7  188.67    7.68   0
  -7   3   7   28.62    6.36   0
   7   3  -7   33.32    6.75   0
  -7  -3   7   26.82    6.46   0
  -7   3   7   29.72    6.73   0
   6   3  -7  191.89    6.89   0
  -6   3   7  156.00    6.39   0
  -6  -3   7  154.95    4.92   0
  -6   3   7  196.99    6.79   0
  -5  -3   7  114.62    5.89   0
  -5   3   7  132.73    6.63   0
  -5   3   7  117.73    6.23   0
   5   3  -7  127.67    4.80   0
  -4   3   7  373.27    8.69   0
  -4  -3   7  349.81    6.19   0
  -4   3   7  398.38    9.15   0
   4   3  -7  385.28    7.44   0
  -3   3   7  145.34    7.94   0
  -3  -3   7  113.33    4.61   0
   3   3  -7  131.81    6.06   0
  -3   3   7  133.42    7.86   0
  -2   3   7   23.04    6.52   0
  -2   3   7   18.80    7.46   0
   2   3  -7   18.83    5.26   0
  -2  -3   7   20.07    5.31   0
  -1   3   7   80.82    8.99   0
   1   3  -7   77.27    5.73   0
  -1   3   7   71.57    9.27   0
  -1  -3   7   71.83    5.58   0
   0   3  -7  250.60    5.49   0
   0  -3   7  237.22    6.57   0
  -1   3  -7   21.32    6.62   0
   1  -3   7   13.56    6.64   0
  -2   3  -7  147.37    5.75   0
   2  -3   7  120.99    5.45   0
   2   3   7  107.80   15.98   0
   3  -3   7 9196.05   24.56   0
  -3   3  -7 9547.48   25.68   0
  -4  -3  -7   54.23   10.23   0
   4  -3   7   48.09    5.02   0
  -4  -3  -7   65.39   10.91   0
   4   3   7   49.79    8.34   0
  -4   3  -7   63.88    6.84   0
  -5  -3  -7   20.29    7.97   0
  -5  -3  -7   13.68    8.33   0
   5  -3   7   14.81    4.64   0
   5   3   7   16.49    7.94   0
  -5   3  -7   16.75    4.64   0
  -6  -3  -7  386.30   10.89   0
   6  -3   7  307.13    7.69   0
  -6  -3  -7  302.88   10.33   0
  -6   3  -7  283.98    7.67   0
   6   3   7  292.75   10.48   0
   7  -3   7  366.98    9.03   0
  -7  -3  -7  449.78   12.27   0
  -7  -3  -7  340.65   10.25   0
  -7   3  -7  348.67    8.86   0
   7   3   7  359.13   10.39   0
   8  -3   7    4.92    7.61   0
  -8  -3  -7    2.14    8.98   0
  -8   3  -7   -3.68    7.73   0
  -8  -3  -7    1.45    7.34   0
   8   3   7    1.52    7.69   0
   9  -3   7   26.59    7.86   0
  -9  -3  -7   24.87    7.74   0
  -9   3  -7   20.94    7.93   0
  -9  -3  -7   19.30    7.74   0
   9   3   7   24.29    7.89   0
  10  -3   7   -2.64    6.85   0
 -10  -3  -7    3.10   11.38   0
 -10   3  -7    2.92    9.67   0
 -10  -3  -7    2.31    9.30   0
 -14   4   7   50.22    9.54   0
  14   4  -7   54.46    7.23   0
 -14  -4   7   43.98    7.00   0
 -14   4   7   43.37   10.04   0
 -14  -4   7   43.68    9.78   0
 -13   4   7  184.54    8.96   0
 -13   4   7  142.09    6.37   0
 -13  -4   7  134.34    8.56   0
 -13  -4   7  141.87    8.41   0
  13   4  -7  172.53    8.69   0
  12   4  -7  392.15    9.65   0
 -12   4   7  347.69    7.61   0
 -12   4   7  291.14    7.00   0
 -12  -4   7  312.13    9.24   0
 -12  -4   7  316.81    9.06   0
 -11   4   7  173.92    8.61   0
 -11   4   7  147.11    8.12   0
 -11  -4   7  156.68    8.33   0
 -11  -4   7  157.20    8.23   0
  11   4  -7  183.54    8.59   0
  10   4  -7  452.90    8.67   0
 -10   4   7  449.06    8.80   0
 -10   4   7  355.84    6.72   0
 -10  -4   7  388.14    8.02   0
  -9   4   7  988.18   11.36   0
  -9   4   7  775.46   10.15   0
  -9  -4   7  823.89    9.87   0
   9   4  -7 1005.90   10.70   0
  -8   4   7  605.58    9.87   0
  -8  -4   7  523.46    7.46   0
  -8   4   7  499.06    9.21   0
   8   4  -7  595.83    7.89   0
  -7  -4   7  250.42    6.16   0
   7   4  -7  296.73    8.02   0
  -7   4   7  236.41    7.87   0
  -7   4   7  299.17    9.89   0
  -6  -4   7   15.94    6.51   0
  -6   4   7   20.68    6.48   0
  -6   4   7   30.84    6.76   0
   6   4  -7   34.78    6.67   0
  -5  -4   7  636.48    9.23   0
  -5   4   7  615.30   11.75   0
  -5   4   7  774.00   13.12   0
   5   4  -7  739.15    9.64   0
  -4   4   7    9.21    8.00   0
  -4   4   7    7.19    6.25   0
   4   4  -7    5.54    6.46   0
  -4  -4   7    6.99    6.30   0
  -3   4   7  188.05   10.65   0
   3   4  -7  206.06    5.84   0
  -3   4   7  222.58   11.78   0
  -3  -4   7  203.14    7.26   0
   2   4  -7  258.89    7.64   0
  -2  -4   7  241.86    6.06   0
   1   4  -7 1459.54   10.81   0
  -1  -4   7 1399.54   11.83   0
   0   4  -7  287.45    8.08   0
   0  -4   7  262.58    7.93   0
  -1   4  -7  660.06    8.01   0
   1  -4   7  638.98    9.03   0
  -2   4  -7   15.10    4.52   0
   2  -4   7   10.58    6.22   0
  -3   4  -7   13.96    6.26   0
   3  -4   7    5.91    4.45   0
   4  -4   7    2.08    6.17   0
  -4   4  -7    3.13    4.37   0
  -5   4  -7   10.09    7.34   0
   5  -4   7    8.90    7.49   0
   6  -4   7    2.06    5.51   0
  -6   4  -7    1.32    7.67   0
  -7  -4  -7   53.81   14.74   0
   7  -4   7   43.30    7.91   0
  -7  -4  -7   66.34   14.88   0
  -7   4  -7   44.68    5.73   0
  -8  -4  -7   22.79   14.51   0
  -8  -4  -7   24.85   13.22   0
   8  -4   7   19.60    9.46   0
  -8   4  -7   21.17    6.77   0
 -12   5   7   -3.73    9.68   0
 -12  -5   7    2.35    9.47   0
 -12   5   7   21.71    9.36   0
  12   5  -7   15.69    9.66   0
 -12  -5   7    5.28    9.56   0
 -11  -5   7   13.33    5.54   0
 -11   5   7    9.01    7.94   0
 -11   5   7    3.67    7.79   0
  11   5  -7   15.12    7.94   0
 -11  -5   7    3.70    7.82   0
  10   5  -7  116.34    8.57   0
 -10  -5   7  110.49    8.25   0
 -10   5   7  125.92    8.62   0
 -10   5   7   87.64    8.28   0
  -9   5   7   19.11    7.99   0
  -9  -5   7   22.42    7.69   0
  -9   5   7   21.57    7.57   0
   9   5  -7   23.35    7.95   0
  -8  -5   7  695.40   10.61   0
  -8   5   7  650.66   11.15   0
   8   5  -7  837.86   11.49   0
  -8   5   7  845.41   12.12   0
  -7  -5   7 1070.71    9.83   0
   7   5  -7 1369.34   12.62   0
  -7   5   7 1095.54   14.26   0
  -7   5   7 1286.09   14.00   0
   6   5  -7   -2.28    4.70   0
  -6   5   7   -0.70    7.70   0
  -6   5   7    0.26    6.55   0
  -6  -5   7    2.36    4.44   0
  -5   5   7  740.45   13.80   0
  -5   5   7  581.72   11.21   0
   5   5  -7  706.56    9.77   0
  -5  -5   7  614.36    9.13   0
  -4   5   7  168.90   10.13   0
  -4   5   7  141.31    9.10   0
   4   5  -7  168.19    7.39   0
  -4  -5   7  135.93    6.95   0
   3   5  -7  108.81    5.22   0
  -3  -5   7  104.78    6.71   0
   2   5  -7   29.25    6.29   0
  -2  -5   7   21.70    4.49   0
   1   5  -7  489.05    8.56   0
  -1  -5   7  463.83    8.40   0
   0   5  -7  505.74    8.58   0
   0  -5   7  435.89    7.04   0
  -1   5  -7   57.43    6.47   0
   1  -5   7   52.76    6.44   0
  -2   5  -7  107.91    7.79   0
   2  -5   7   91.55    7.85   0
  -3   5  -7   -2.16    7.51   0
   3  -5   7   -1.75    5.20   0
  -4   5  -7   -1.31    5.35   0
   4  -5   7    7.23    5.32   0
  -5   5  -7    9.69    7.74   0
   5  -5   7   -0.16    7.78   0
   6  -5   7    1.98    9.39   0
  -6   5  -7    6.42    9.40   0
   7  -5   7   20.45    6.88   0
  -7   5  -7   23.04    9.69   0
  -9  -6   7    9.04    9.39   0
  -9   6   7    7.54    9.73   0
  -9   6   7    6.00    9.52   0
   9   6  -7    6.04    9.58   0
   8   6  -7    1.71    6.79   0
  -8   6   7   -0.12    9.36   0
  -8   6   7    0.24    8.81   0
  -8  -6   7    1.10    8.60   0
   7   6  -7    7.92    7.89   0
  -7   6   7    3.54    9.53   0
  -7   6   7    8.16    7.88   0
  -7  -6   7    2.06    5.54   0
   6   6  -7  234.01    8.99   0
  -6   6   7  224.34   11.69   0
  -6   6   7  181.13    9.37   0
  -6  -6   7  195.04    8.50   0
  -5   6   7   14.19   11.19   0
   5   6  -7    7.38    7.86   0
  -5  -6   7    9.12    7.78   0
  -5   6   7   12.63    9.44   0
  -4   6   7   36.13   16.92   0
  -4   6   7   38.78   16.30   0
  -4  -6   7   42.77    7.74   0
   4   6  -7   43.93    5.81   0
   3   6  -7    2.05    7.84   0
  -3  -6   7   -4.42    7.71   0
   2   6  -7  165.26    6.58   0
  -2  -6   7  145.28    6.32   0
   1   6  -7   19.89    7.76   0
  -1  -6   7   22.62    7.67   0
   0   6  -7   25.56    7.70   0
   0  -6   7   21.34    5.51   0
  -1   6  -7  753.49   10.95   0
   1  -6   7  669.69    8.86   0
  -2   6  -7   60.10    6.01   0
   2  -6   7   46.06    8.10   0
  -3   6  -7   29.60    6.87   0
   3  -6   7   40.44    9.42   0
  -4   6  -7  129.31   10.11   0
   4  -6   7  116.07    7.48   0
 -16   0   8   86.06    9.72   0
 -16   0   8  105.55    9.12   0
 -15   0   8    0.10    7.62   0
 -15   0   8   11.56    7.75   0
 -14   0   8  522.93    7.89   0
 -14   0   8  457.44    9.25   0
 -13   0   8    0.14    6.34   0
 -13   0   8    7.52    6.22   0
 -12   0   8  167.09    6.89   0
 -12   0   8  208.97    5.64   0
 -11   0   8    1.56    6.24   0
 -11   0   8    5.99    6.41   0
  11   0  -8    1.80    6.56   0
 -10   0   8  361.63    8.17   0
  10   0  -8  373.00    6.72   0
 -10   0   8  301.18    6.17   0
  -9   0   8   -2.39    3.61   0
  -9   0   8    3.34    3.51   0
   9   0  -8    4.02    5.32   0
   8   0  -8   95.87    4.77   0
  -8   0   8   95.85    5.92   0
  -7   0   8    2.16    5.04   0
   7   0  -8   -5.31    5.41   0
   6   0  -8   -1.96    3.88   0
  -6   0   8   -1.61    3.66   0
   5   0  -8    2.78    3.89   0
  -5   0   8   -1.81    5.07   0
   4   0  -8  142.65    6.51   0
  -4   0   8  127.27    5.96   0
  -3   0   8    2.29    5.15   0
   3   0  -8   -0.13    5.41   0
  -2   0   8  247.69    7.06   0
   2   0  -8  291.89    7.48   0
   1   0  -8    1.39    3.84   0
  -1   0   8    0.42    5.15   0
   0   0  -8   -4.61    5.39   0
   0   0   8    1.70    5.03   0
  -1   0  -8    0.42    3.78   0
   1   0   8    4.87    5.00   0
  -2   0  -8  221.56    6.75   0
   2   0   8  212.11    6.63   0
  -3   0  -8   -1.74    6.40   0
   3   0   8    3.05    4.89   0
   4   0   8   22.04    6.57   0
  -4   0  -8   23.25    6.69   0
   5   0   8   -0.32    6.24   0
  -5   0  -8   -0.71    6.44   0
   6   0   8  103.97    6.91   0
  -6   0  -8   90.31    6.75   0
   7   0   8   -1.88    6.22   0
  -7   0  -8    3.49    6.13   0
   8   0   8  224.01    8.59   0
  -8   0  -8  198.43    8.56   0
   9   0   8    6.15    5.47   0
  -9   0  -8    0.76    7.72   0
  10   0   8    5.68    6.64   0
 -10   0  -8    1.19    6.75   0
 -16  -1   8   45.62    9.71   0
 -16  -1   8   53.75    7.07   0
 -16   1   8   46.62    9.68   0
 -16   1   8   75.65    9.68   0
 -15  -1   8   83.60    5.82   0
 -15   1   8   74.43    7.87   0
 -15  -1   8   70.39    5.84   0
 -15   1   8   73.79    8.16   0
 -14  -1   8   20.38    5.44   0
 -14  -1   8   24.35    7.83   0
 -14   1   8   22.15    7.63   0
 -14   1   8    3.68    7.77   0
 -13  -1   8  206.22    7.12   0
 -13  -1   8  270.40    7.31   0
 -13   1   8  229.41    7.15   0
 -13   1   8  264.86    5.98   0
  13   1  -8  255.66    6.01   0
 -12  -1   8   61.88    4.86   0
 -12   1   8   49.63    4.67   0
 -12   1   8   71.48    6.64   0
 -12  -1   8   48.35    4.72   0
  12   1  -8   59.47    4.99   0
 -11  -1   8   11.81    6.53   0
 -11   1   8   12.66    6.40   0
  11   1  -8   11.84    6.74   0
 -11   1   8   10.87    4.71   0
 -11  -1   8   10.15    6.30   0
 -10   1   8 2053.62   13.24   0
 -10   1   8 2657.72   14.79   0
  10   1  -8 2795.29   15.10   0
  10  -1  -8 2747.73   15.12   0
 -10  -1   8 2519.48   13.31   0
 -10  -1   8 2357.36   13.83   0
   9   1  -8    6.45    6.69   0
   9  -1  -8    3.47    6.89   0
  -9   1   8    9.59    4.80   0
  -9  -1   8   -0.09    4.76   0
  -9   1   8   -8.15    6.47   0
  -8   1   8  291.27    6.02   0
   8  -1  -8  296.24    6.12   0
  -8  -1   8  273.06    6.91   0
   8   1  -8  308.83    5.94   0
  -8   1   8  247.67    5.52   0
   7   1  -8 1809.39   11.77   0
  -7  -1   8 1568.67   11.04   0
   7  -1  -8 1793.50   12.21   0
  -7   1   8 1713.58   12.80   0
  -7   1   8 1521.05   11.28   0
   6  -1  -8  861.28   10.05   0
   6   1  -8  845.66    9.49   0
  -6  -1   8  726.57    8.09   0
  -6   1   8  800.81    9.64   0
   5   1  -8    6.55    5.42   0
  -5  -1   8    7.78    3.74   0
  -5   1   8    9.43    5.18   0
   5  -1  -8    8.11    5.65   0
  -4  -1   8  140.74    6.15   0
  -4   1   8  140.20    6.41   0
   4  -1  -8  167.63    5.75   0
   4   1  -8  165.57    6.40   0
  -3  -1   8 4168.65   18.19   0
   3  -1  -8 5211.48   23.20   0
  -3   1   8 4415.32   21.99   0
   3   1  -8 4672.74   19.90   0
  -2   1   8  275.89    7.57   0
   2   1  -8  284.86    6.20   0
   2  -1  -8  314.71    8.15   0
  -2  -1   8  271.74    6.94   0
   1   1  -8    7.11    5.27   0
   1  -1  -8    5.25    5.45   0
  -1  -1   8    1.30    5.10   0
  -1   1   8    2.02    5.07   0
   0   1  -8   -2.26    3.82   0
   0  -1  -8    0.43    5.36   0
   0   1   8    4.05    4.93   0
   0  -1   8    6.27    5.02   0
  -1   1  -8   98.72    5.97   0
  -1  -1  -8  111.36    6.36   0
   1   1   8   99.75    5.96   0
   1  -1   8  104.20    5.68   0
  -2   1  -8    6.55    5.15   0
  -2  -1  -8    4.30    5.26   0
   2   1   8   -2.30    5.02   0
   2  -1   8    0.44    4.99   0
  -3  -1  -8    5.20    6.60   0
   3   1   8    9.24    6.35   0
   3  -1   8   11.25    4.58   0
  -3   1  -8   10.16    6.53   0
   4   1   8   13.13    6.25   0
   4  -1   8   12.92    4.45   0
  -4   1  -8    8.92    6.44   0
  -4  -1  -8   17.87    6.43   0
   5   1   8    1.98    6.18   0
   5  -1   8    0.74    6.09   0
  -5   1  -8    1.77    6.23   0
  -5  -1  -8    0.21    6.32   0
   6   1   8   41.44    6.47   0
   6  -1   8   42.09    6.37   0
  -6   1  -8   39.77    6.40   0
  -6  -1  -8   37.75    6.59   0
   7   1   8  702.23   10.07   0
   7  -1   8  639.60    9.29   0
  -7   1  -8  624.72    7.89   0
  -7  -1  -8  648.16    9.73   0
   8   1   8   20.69    7.62   0
   8  -1   8    6.40    7.67   0
  -8   1  -8   10.03    5.48   0
  -8  -1  -8    5.82    7.78   0
   9   1   8   18.60    7.94   0
   9  -1   8   17.94    7.84   0
  -9   1  -8   11.81    5.59   0
  -9  -1  -8   14.18    7.89   0
  10   1   8    0.59    9.63   0
  10  -1   8    6.20    9.46   0
 -10   1  -8    4.21    9.67   0
 -10  -1  -8   18.34    9.53   0
 -16  -2   8   37.22    9.87   0
 -16   2   8   25.04    9.77   0
 -16   2   8   55.48    9.82   0
 -16  -2   8   57.35    7.06   0
 -15  -2   8    5.94    7.77   0
 -15   2   8   -1.80    7.76   0
 -15   2   8    6.96    5.48   0
 -15  -2   8   -5.41    7.89   0
 -14  -2   8   69.49    7.97   0
 -14   2   8   86.90    7.91   0
 -14   2   8   84.79    6.03   0
  14   2  -8   94.66    8.34   0
 -14  -2   8   78.79    5.96   0
 -13  -2   8   20.01    7.57   0
 -13   2   8   18.62    7.62   0
  13   2  -8   26.19    7.89   0
 -13   2   8   22.20    5.68   0
 -13  -2   8   23.19    7.66   0
 -12   2   8  420.89    8.11   0
  12   2  -8  463.37    7.14   0
 -12   2   8  492.72    8.50   0
 -12  -2   8  454.99    6.88   0
 -12  -2   8  402.33    6.58   0
 -11   2   8  288.48    7.67   0
 -11  -2   8  296.70    6.24   0
 -11   2   8  328.11    8.09   0
  11   2  -8  333.86    6.56   0
 -11  -2   8  314.46    6.36   0
  10   2  -8    3.00    4.75   0
 -10   2   8    1.06    6.45   0
 -10   2   8    5.61    4.77   0
 -10  -2   8    3.50    6.65   0
  -9   2   8  771.67    9.98   0
  -9   2   8  878.26    9.30   0
  -9  -2   8  792.31    9.68   0
   9   2  -8  901.28   10.21   0
  -8   2   8  982.69    9.51   0
  -8   2   8 1272.42   10.82   0
  -8  -2   8 1156.59   10.85   0
   8   2  -8 1271.30   10.31   0
  -7   2   8   -5.30    5.05   0
  -7   2   8    5.43    5.13   0
   7   2  -8   -2.37    5.28   0
  -7  -2   8    5.15    5.08   0
   7  -2  -8    3.80    5.46   0
   6   2  -8   59.52    5.68   0
  -6  -2   8   59.82    5.48   0
   6  -2  -8   64.68    6.05   0
  -6   2   8   60.20    5.73   0
  -6   2   8   56.88    4.22   0
   5  -2  -8 2499.74   16.86   0
   5   2  -8 2304.48   13.18   0
  -5  -2   8 2029.96   12.25   0
  -5   2   8 2206.09   16.09   0
  -5   2   8 2036.25   15.09   0
  -4  -2   8  220.79    5.34   0
   4  -2  -8  275.60    7.84   0
  -4   2   8  229.20    8.27   0
   4   2  -8  253.63    6.84   0
  -4   2   8  216.36    7.08   0
  -3  -2   8    3.26    5.12   0
  -3   2   8   -1.35    5.23   0
   3   2  -8    2.93    5.34   0
   3  -2  -8    6.54    5.56   0
  -2  -2   8    6.56    3.61   0
  -2   2   8    4.45    6.25   0
   2   2  -8   -1.57    5.22   0
   2  -2  -8    2.06    5.64   0
   1  -2  -8   35.31    7.09   0
   1   2  -8   24.50    5.30   0
  -1  -2   8   23.42    5.20   0
  -1   2   8   21.90    6.51   0
   0   2  -8   14.92    3.94   0
   0   2   8   14.14    5.33   0
   0  -2   8   23.52    5.23   0
   0  -2  -8   19.48    5.75   0
  -1   2  -8   80.12    5.79   0
   1   2   8   80.19    6.14   0
  -1  -2  -8   92.11    7.54   0
   1  -2   8   85.03    5.65   0
  -2  -2  -8  118.72    9.16   0
   2   2   8  110.93    7.56   0
  -2   2  -8  113.47    5.36   0
   2  -2   8  120.28    6.97   0
  -3  -2  -8  553.93   10.88   0
   3   2   8  534.70   10.56   0
   3  -2   8  527.68    8.68   0
  -3   2  -8  531.77    8.76   0
  -4  -2  -8   92.42    8.58   0
   4   2   8  102.03    7.20   0
   4  -2   8  101.92    6.67   0
  -4   2  -8   99.95    6.81   0
  -5  -2  -8  126.51    7.32   0
   5   2   8  124.85    7.28   0
   5  -2   8  124.79    6.74   0
  -5   2  -8  119.42    5.23   0
   6   2   8   -1.25    6.20   0
   6  -2   8   -5.60    6.17   0
  -6   2  -8   -0.53    4.31   0
  -6  -2  -8   -1.12    7.59   0
   7   2   8   27.24    7.75   0
   7  -2   8   31.09    5.53   0
  -7   2  -8   31.53    7.58   0
  -7  -2  -8   32.73    9.32   0
   8   2   8   47.03    7.99   0
   8  -2   8   40.46    5.70   0
  -8   2  -8   48.25    7.88   0
  -8  -2  -8   44.21    9.55   0
   9   2   8  357.35    9.98   0
   9  -2   8  374.37    7.81   0
  -9   2  -8  397.52    9.98   0
  -9  -2  -8  357.93   10.16   0
  10   2   8   32.72    9.72   0
  10  -2   8   26.24    6.88   0
 -10  -2  -8   24.72   10.03   0
 -10   2  -8   27.51    9.65   0
 -10  -2  -8   22.84    9.94   0
 -15  -3   8   -2.15    9.69   0
 -15   3   8    1.56    6.73   0
 -15  -3   8   -0.05    9.71   0
 -15   3   8   11.74    9.60   0
 -14  -3   8   25.00    8.02   0
 -14   3   8   25.67    5.57   0
 -14  -3   8   28.17    8.03   0
 -14   3   8   22.98    8.07   0
  14   3  -8   27.25    5.84   0
 -13  -3   8   71.68    8.00   0
 -13   3   8   83.40    5.89   0
  13   3  -8  107.02    8.20   0
 -13  -3   8   99.56    5.95   0
 -13   3   8   98.95    8.23   0
 -12   3   8  180.82    6.15   0
 -12  -3   8  193.30    8.46   0
 -12   3   8  224.50    8.44   0
  12   3  -8  206.55    6.57   0
 -12  -3   8  161.01    6.29   0
 -11   3   8   66.88    4.96   0
  11   3  -8   74.07    5.08   0
 -11  -3   8   74.56    4.90   0
 -11   3   8   75.52    6.72   0
 -11  -3   8   59.82    4.89   0
  10   3  -8   -1.94    4.70   0
 -10   3   8    7.98    4.49   0
 -10  -3   8    8.80    6.17   0
 -10   3   8    7.98    6.35   0
  -9   3   8    5.08    6.15   0
  -9  -3   8   -0.34    6.33   0
  -9   3   8   -3.14    6.53   0
   9   3  -8    2.71    6.36   0
  -8   3   8   44.66    6.43   0
  -8  -3   8   36.16    6.49   0
   8   3  -8   45.13    6.72   0
  -8   3   8   46.15    6.71   0
  -7   3   8   53.01    6.60   0
   7   3  -8   66.79    6.69   0
  -7  -3   8   60.79    6.48   0
  -7   3   8   53.66    6.97   0
   6   3  -8   17.98    6.46   0
  -6   3   8    9.20    6.28   0
  -6   3   8    5.89    6.46   0
  -6  -3   8   10.80    4.53   0
  -5   3   8   92.16    7.08   0
  -5  -3   8   83.69    5.11   0
   5   3  -8  113.43    6.90   0
  -5   3   8  108.92    7.24   0
  -4  -3   8   48.26    6.53   0
  -4   3   8   57.73    6.75   0
  -4   3   8   52.64    6.95   0
   4   3  -8   51.79    6.83   0
  -3   3   8   37.64    8.03   0
  -3   3   8   37.58    8.04   0
   3   3  -8   49.35    6.62   0
  -3  -3   8   48.18    4.75   0
  -2   3   8   23.39    8.18   0
  -2   3   8   25.94    9.13   0
   2   3  -8   30.50    4.78   0
  -2  -3   8   35.65    6.40   0
   1  -3  -8 1344.38   22.11   0
   1   3  -8 1107.33   10.67   0
  -1   3   8 1025.54   19.63   0
  -1  -3   8 1007.00   10.35   0
  -1   3   8 1079.66   19.56   0
   0   3  -8    5.11    6.64   0
   0   3   8    3.49    9.20   0
   0  -3   8    9.47    6.46   0
   0  -3  -8    4.03   10.83   0
   0   3   8    5.54    9.54   0
  -1   3  -8  658.94    9.35   0
   1   3   8  670.07   19.85   0
   1  -3   8  627.07    9.06   0
  -1  -3  -8  799.30   22.55   0
  -2   3  -8    7.29    7.15   0
   2   3   8   26.52   10.30   0
  -2  -3  -8    0.30   11.75   0
   2  -3   8   -1.59    4.90   0
  -3   3  -8  866.18   10.03   0
   3   3   8  876.63   17.80   0
   3  -3   8  800.26    8.49   0
  -3  -3  -8  981.09   19.14   0
  -4  -3  -8 1372.85   18.81   0
  -4  -3  -8 1116.81   18.63   0
   4  -3   8 1005.60    9.14   0
   4   3   8 1025.68   17.47   0
  -4   3  -8 1068.06   10.42   0
   5   3   8  305.77   10.71   0
  -5  -3  -8  327.02   10.93   0
   5  -3   8  307.75    7.66   0
  -5  -3  -8  394.64   11.26   0
  -5   3  -8  309.32    7.68   0
  -6  -3  -8   13.30    8.85   0
   6  -3   8    1.56    5.57   0
  -6  -3  -8   23.45    9.22   0
  -6   3  -8   17.20    7.64   0
   6   3   8   11.22    7.80   0
  -7  -3  -8  173.74   10.30   0
   7  -3   8  178.35    6.26   0
  -7  -3  -8  232.92   10.89   0
  -7   3  -8  161.50    6.43   0
   7   3   8  172.89   10.86   0
   8  -3   8    3.34    5.51   0
  -8   3  -8   12.39    5.55   0
  -8  -3  -8   11.27    9.29   0
   8   3   8    6.74    7.87   0
  -8  -3  -8   14.36    9.16   0
   9  -3   8   20.68    6.93   0
  -9  -3  -8   20.73    9.56   0
  -9   3  -8   16.36    6.98   0
  -9  -3  -8   14.32    9.41   0
   9   3   8   14.78   11.76   0
 -14  -4   8   -1.82    9.68   0
 -14   4   8   13.57    9.70   0
  14   4  -8   -8.20    9.70   0
 -14   4   8    7.46    9.51   0
 -14  -4   8   -5.64    9.68   0
 -13   4   8   45.08    8.70   0
  13   4  -8   59.23    7.14   0
 -13  -4   8   36.86    5.89   0
 -13   4   8   45.43    8.32   0
 -13  -4   8   54.39    6.89   0
 -12  -4   8   36.98    7.88   0
 -12   4   8   34.82    8.01   0
 -12  -4   8   58.73    5.61   0
  12   4  -8   55.61    8.19   0
 -12   4   8   53.63    5.90   0
  11   4  -8   82.95    8.15   0
 -11   4   8   76.80    5.67   0
 -11  -4   8   80.63    7.96   0
 -11   4   8   81.16    8.25   0
 -10   4   8  105.85    5.88   0
 -10  -4   8  103.87    5.96   0
  10   4  -8  115.66    8.27   0
 -10   4   8  112.74    8.24   0
  -9  -4   8  349.80    6.59   0
  -9   4   8  329.41    8.39   0
   9   4  -8  429.56    8.52   0
  -9   4   8  418.90    8.83   0
  -8  -4   8 1538.78   12.07   0
  -8   4   8 1535.96   13.41   0
   8   4  -8 1886.78   13.36   0
  -8   4   8 1879.21   15.00   0
  -7  -4   8  252.73    7.57   0
   7   4  -8  298.02    7.90   0
  -7   4   8  241.36    7.98   0
  -7   4   8  287.19    8.60   0
   6   4  -8  124.19    5.43   0
  -6  -4   8  100.24    6.80   0
  -6   4   8  124.94    8.78   0
  -6   4   8  103.73    8.39   0
  -5  -4   8  276.23    7.65   0
  -5   4   8  273.23    8.73   0
   5   4  -8  315.37    6.45   0
  -5   4   8  332.45   10.47   0
  -4   4   8   77.74    8.46   0
  -4   4   8   90.10    7.35   0
   4   4  -8   89.39    6.87   0
  -4  -4   8   73.82    4.98   0
  -3   4   8  166.95   11.29   0
  -3   4   8  154.47   10.28   0
   3   4  -8  178.31    5.56   0
  -3  -4   8  150.24    5.30   0
   2   4  -8  226.21    5.83   0
  -2  -4   8  196.27    5.71   0
   1   4  -8 1982.16   12.06   0
  -1  -4   8 1841.38   11.76   0
   0   4  -8  236.21    7.47   0
   0  -4   8  227.93    5.87   0
  -1   4  -8   -0.39    6.18   0
   1  -4   8    8.37    6.14   0
  -2   4  -8   50.84    6.42   0
   2  -4   8   44.73    6.43   0
  -3   4  -8   18.14    4.45   0
   3  -4   8   11.70    4.41   0
  -4   4  -8    8.22    7.59   0
   4  -4   8    6.97    7.55   0
  -5   4  -8 1290.18   12.12   0
   5  -4   8 1262.33   11.95   0
   6  -4   8  460.81    9.61   0
  -6   4  -8  471.07    9.58   0
   7  -4   8    1.97    9.45   0
  -7   4  -8   -1.89    6.62   0
  -8  -4  -8   -1.56   14.89   0
  -8  -4  -8   -0.35   14.71   0
   8  -4   8    1.03    6.69   0
  -8   4  -8    2.02    6.81   0
 -12  -5   8   90.12    9.89   0
 -12   5   8   79.84    7.19   0
  12   5  -8  111.69    7.36   0
 -12   5   8  107.07   10.11   0
 -12  -5   8   86.18    7.28   0
 -11  -5   8   38.73    6.99   0
  11   5  -8   46.45    7.10   0
 -11   5   8   48.45    9.53   0
 -11   5   8   45.05    9.83   0
 -10  -5   8    7.39    7.80   0
 -10   5   8   14.71    7.72   0
 -10   5   8   12.41    7.91   0
  10   5  -8   16.54    7.95   0
  -9  -5   8  111.24    8.07   0
  -9   5   8  105.09    8.46   0
   9   5  -8  142.02    8.54   0
  -9   5   8  140.78    8.61   0
  -8  -5   8   -4.35    5.48   0
   8   5  -8   -0.52    7.92   0
  -8   5   8    2.34    7.65   0
  -8   5   8    1.27    7.88   0
  -7  -5   8  425.22    9.45   0
   7   5  -8  525.00   10.06   0
  -7   5   8  510.99   11.23   0
  -7   5   8  390.24   10.18   0
   6   5  -8 2385.81   15.46   0
  -6   5   8 2411.11   20.32   0
  -6   5   8 1847.74   17.67   0
  -6  -5   8 1950.99   14.00   0
  -5   5   8   40.53    8.12   0
   5   5  -8   42.03    4.92   0
  -5  -5   8   50.65    6.44   0
  -5   5   8   40.65    8.33   0
  -4   5   8   27.95   10.26   0
  -4   5   8   27.29    9.33   0
   4   5  -8   24.46    6.50   0
  -4  -5   8   28.04    6.22   0
   3   5  -8    3.89    6.25   0
  -3  -5   8   -0.17    4.45   0
   2   5  -8  122.46    5.29   0
  -2  -5   8  115.04    6.77   0
   1   5  -8   74.25    7.16   0
  -1  -5   8   69.38    6.48   0
   0   5  -8   67.68    7.68   0
   0  -5   8   56.50    5.61   0
  -1   5  -8   87.76    7.72   0
   1  -5   8   60.19    7.85   0
  -2   5  -8    5.55    7.57   0
   2  -5   8   -2.51    7.57   0
  -3   5  -8   77.69    7.78   0
   3  -5   8   73.91    7.81   0
  -4   5  -8    9.52    5.43   0
   4  -5   8   -0.99    7.87   0
   5  -5   8   12.30    9.40   0
  -5   5  -8    2.35    6.66   0
  -6   5  -8   81.92    7.32   0
   6  -5   8   86.04    7.18   0
  -9   6   8   21.10   11.85   0
  -9   6   8   25.05   10.03   0
   9   6  -8   39.76    9.83   0
  -9  -6   8   26.30    9.59   0
   8   6  -8   -0.09    9.71   0
  -8   6   8    4.39    9.59   0
  -8   6   8    4.01    9.46   0
  -8  -6   8   -5.85    9.58   0
   7   6  -8    3.48    9.72   0
  -7   6   8    7.04   11.37   0
  -7   6   8   10.49   11.06   0
  -7  -6   8   -2.19    8.71   0
   6   6  -8  176.88    6.90   0
  -6   6   8  171.97   11.71   0
  -6   6   8  151.04   11.04   0
  -6  -6   8  136.89    8.44   0
  -5   6   8  154.44   14.46   0
  -5  -6   8  119.87    8.48   0
  -5   6   8  134.70   13.49   0
   5   6  -8  154.99    6.63   0
  -4  -6   8    7.45    7.87   0
   4   6  -8   10.46    5.54   0
   3   6  -8   -0.97    7.87   0
  -3  -6   8    3.43    7.71   0
   2   6  -8    4.90    5.48   0
  -2  -6   8   -0.31    7.72   0
   1   6  -8   11.76    7.85   0
  -1  -6   8   12.67    5.42   0
   0   6  -8   32.33    5.71   0
   0  -6   8   33.03    5.67   0
  -1   6  -8   68.56    9.61   0
   1  -6   8   61.45    8.90   0
  -2   6  -8   77.10    9.99   0
   2  -6   8   90.38    9.81   0
  -3   6  -8  170.79   10.29   0
   3  -6   8  156.12    7.84   0
 -16   0   9    6.12    9.40   0
 -16   0   9    3.89    6.83   0
 -15   0   9  345.06    9.04   0
 -15   0   9  390.62    9.34   0
 -14   0   9    1.58    7.48   0
 -14   0   9   -1.52    5.45   0
 -13   0   9  343.04    6.37   0
 -13   0   9  432.98    6.86   0
 -12   0   9    2.63    6.02   0
 -12   0   9    1.27    6.24   0
  12   0  -9   -1.97    6.47   0
 -11   0   9 1095.73    9.31   0
  11   0  -9 1179.54    9.75   0
 -11   0   9  933.93    8.71   0
 -10   0   9    7.20    6.29   0
  10   0  -9   -1.12    6.78   0
 -10   0   9  -12.10    6.62   0
   9   0  -9  630.56    8.30   0
  -9   0   9  604.64    9.50   0
  -9   0   9  547.33    9.14   0
   8   0  -9    3.38    5.47   0
  -8   0   9    1.54    3.67   0
  -7   0   9   58.87    5.63   0
   7   0  -9   64.39    5.94   0
   6   0  -9   -2.25    3.92   0
  -6   0   9   -1.77    3.61   0
   5   0  -9  622.10    8.89   0
  -5   0   9  538.33    7.27   0
   4   0  -9    3.81    3.76   0
  -4   0   9   -0.95    5.11   0
  -3   0   9  253.02    5.81   0
   3   0  -9  279.57    6.21   0
  -2   0   9   -1.85    5.24   0
   2   0  -9    0.45    3.79   0
   1   0  -9 7402.68   25.48   0
  -1   0   9 6547.91   23.93   0
   0   0  -9    0.56    5.36   0
   0   0   9   -0.85    5.13   0
  -1   0  -9   78.57    4.54   0
   1   0   9   70.95    5.50   0
  -2   0  -9   -2.08    4.51   0
   2   0   9    4.49    4.32   0
  -3   0  -9  161.18    7.15   0
   3   0   9  149.02    7.15   0
  -4   0  -9   -0.71    4.43   0
   4   0   9    0.23    6.16   0
   5   0   9   25.63    6.28   0
  -5   0  -9   24.37    6.39   0
   6   0   9    0.43    4.31   0
  -6   0  -9    1.60    6.18   0
   7   0   9  462.72    7.83   0
  -7   0  -9  461.81    9.58   0
   8   0   9   -2.15    7.65   0
  -8   0  -9   -6.32    7.77   0
   9   0   9    8.67    9.41   0
  -9   0  -9   19.99    6.66   0
 -16  -1   9   81.25    7.22   0
 -16  -1   9   76.16    9.78   0
 -16   1   9   64.40    9.78   0
 -16   1   9   68.47    7.39   0
 -15  -1   9   -2.51    7.90   0
 -15  -1   9   -1.58    5.54   0
 -15   1   9   -5.22    7.73   0
 -15   1   9    4.06    5.58   0
 -14  -1   9   64.77    7.93   0
 -14  -1   9   47.14    5.52   0
 -14   1   9   59.73    7.71   0
 -14   1   9   63.58    7.99   0
  14   1  -9   56.53    5.79   0
 -13  -1   9   18.48    4.40   0
 -13   1   9    7.30    4.49   0
 -13   1   9   15.90    6.32   0
  13   1  -9   27.56    4.60   0
 -13  -1   9   27.55    6.35   0
 -12   1   9  308.25    7.64   0
 -12   1   9  326.24    7.96   0
 -12  -1   9  271.67    6.05   0
  12   1  -9  316.96    6.37   0
 -12  -1   9  312.33    6.30   0
 -11   1   9   27.97    4.45   0
  11  -1  -9   28.10    4.87   0
 -11   1   9   25.04    4.63   0
  11   1  -9   24.38    6.58   0
 -11  -1   9   27.69    4.54   0
 -11  -1   9   10.40    6.40   0
 -10   1   9  588.64    8.97   0
 -10   1   9  673.55    8.11   0
  10   1  -9  729.53    9.51   0
  10  -1  -9  717.30    9.71   0
 -10  -1   9  637.04    9.15   0
   9   1  -9  484.14    8.85   0
  -9   1   9  451.47    7.20   0
   9  -1  -9  461.72    7.47   0
  -9   1   9  382.02    6.84   0
  -9  -1   9  408.95    8.43   0
  -8  -1   9  469.95    8.76   0
   8   1  -9  534.30    7.56   0
   8  -1  -9  517.07    9.27   0
  -8   1   9  486.34    9.02   0
  -8   1   9  431.94    8.60   0
   7  -1  -9  689.13    9.08   0
   7   1  -9  684.49    8.77   0
  -7  -1   9  582.62    7.14   0
  -7   1   9  602.76    7.74   0
   6   1  -9  984.87    9.90   0
  -6  -1   9  826.75    8.33   0
   6  -1  -9  964.77    9.52   0
  -6   1   9  880.20    9.86   0
   5   1  -9  169.01    5.11   0
  -5  -1   9  152.30    6.09   0
  -5   1   9  153.41    6.32   0
   5  -1  -9  186.57    6.79   0
  -4  -1   9   11.35    3.85   0
  -4   1   9   19.26    5.18   0
   4  -1  -9   14.13    5.74   0
   4   1  -9   16.63    5.52   0
  -3  -1   9 1052.71   10.16   0
   3  -1  -9 1350.04   12.62   0
  -3   1   9 1066.25   11.48   0
   3   1  -9 1202.46   10.04   0
  -2   1   9  164.63    6.51   0
   2   1  -9  191.14    6.47   0
   2  -1  -9  207.74    7.09   0
  -2  -1   9  172.89    6.26   0
   1   1  -9    6.44    5.20   0
   1  -1  -9    9.33    5.43   0
  -1  -1   9    4.22    3.54   0
  -1   1   9    1.80    4.97   0
   0   1  -9   87.61    5.72   0
   0  -1  -9   87.89    6.19   0
   0   1   9   78.98    5.79   0
   0  -1   9   80.03    4.34   0
  -1   1  -9  111.24    7.10   0
  -1  -1  -9  119.87    7.42   0
   1   1   9  105.23    7.10   0
   1  -1   9  114.20    6.87   0
  -2   1  -9   89.20    5.20   0
  -2  -1  -9   92.77    7.24   0
   2   1   9   83.98    6.98   0
   2  -1   9   95.29    6.73   0
  -3   1  -9    0.19    6.29   0
  -3  -1  -9    1.55    6.41   0
   3   1   9   -3.02    6.21   0
   3  -1   9    1.44    6.18   0
  -4   1  -9   33.40    6.46   0
  -4  -1  -9   36.75    6.50   0
   4   1   9   38.00    6.34   0
   4  -1   9   32.14    4.57   0
  -5  -1  -9   18.34    6.43   0
   5   1   9   13.74    6.18   0
   5  -1   9    6.92    6.12   0
  -5   1  -9    6.50    6.19   0
   6   1   9   24.56    6.35   0
   6  -1   9   19.88    6.31   0
  -6   1  -9   29.59    6.34   0
  -6  -1  -9   27.96    4.55   0
   7   1   9  253.91    8.97   0
   7  -1   9  237.26    6.78   0
  -7   1  -9  233.46    6.64   0
  -7  -1  -9  242.82    9.06   0
   8   1   9  123.68    8.42   0
   8  -1   9  122.45    8.30   0
  -8   1  -9  121.20    6.11   0
  -8  -1  -9  110.87    8.42   0
   9   1   9    0.89    9.54   0
   9  -1   9    5.35    9.49   0
  -9   1  -9    5.79    9.48   0
  -9  -1  -9    1.60    9.51   0
 -16  -2   9    8.16    9.76   0
 -16   2   9   -3.78    6.81   0
 -16   2   9    2.20    9.79   0
 -16  -2   9   15.39    9.68   0
 -15  -2   9  193.01    9.34   0
 -15   2   9  230.26    9.56   0
 -15   2   9  256.09    9.14   0
 -15  -2   9  284.57    8.99   0
 -14  -2   9  137.74    8.34   0
 -14   2   9  167.30    6.13   0
 -14   2   9  190.05    6.43   0
  14   2  -9  162.13    8.61   0
 -14  -2   9  152.60    8.68   0
 -13   2   9   18.74    5.43   0
 -13  -2   9   19.13    7.55   0
 -13   2   9   17.43    7.82   0
  13   2  -9   21.30    7.96   0
 -13  -2   9   19.52    7.82   0
 -12   2   9  541.52    8.64   0
 -12   2   9  652.81    9.25   0
 -12  -2   9  591.49    8.68   0
  12   2  -9  625.48    7.89   0
 -12  -2   9  534.99    7.03   0
 -11   2   9 1149.93   10.86   0
 -11   2   9 1299.41   10.22   0
  11   2  -9 1305.76   10.12   0
 -11  -2   9 1183.47    9.55   0
 -11  -2   9 1081.78    9.17   0
  10   2  -9  855.24    8.78   0
 -10   2   9  754.67    9.65   0
 -10   2   9  867.27   10.38   0
 -10  -2   9  767.65    9.48   0
  -9   2   9   -1.97    4.47   0
  -9   2   9   -3.70    6.49   0
  -9  -2   9    9.88    6.40   0
   9   2  -9    0.89    4.68   0
  -8   2   9   10.21    6.41   0
  -8   2   9   18.93    4.84   0
  -8  -2   9   17.24    6.47   0
   8   2  -9   16.50    6.77   0
   8  -2  -9   26.09    6.87   0
  -7   2   9    2.06    6.20   0
   7   2  -9    3.85    6.54   0
  -7  -2   9    3.52    6.31   0
  -7   2   9   -1.11    6.39   0
   7  -2  -9   -4.39    6.80   0
   6   2  -9   83.22    6.97   0
   6  -2  -9   78.03    5.63   0
  -6  -2   9   68.34    6.06   0
  -6   2   9   74.79    6.31   0
  -6   2   9   73.69    6.63   0
  -5  -2   9  311.35    6.87   0
  -5   2   9  328.43    7.69   0
   5  -2  -9  379.49    8.32   0
   5   2  -9  350.17    7.22   0
  -5   2   9  323.91    7.55   0
  -4  -2   9  708.66    8.63   0
   4  -2  -9  884.06   11.29   0
  -4   2   9  727.46   10.37   0
   4   2  -9  805.74    9.20   0
  -3   2   9   -4.58    6.20   0
   3   2  -9   -3.39    3.63   0
   3  -2  -9    0.90    5.40   0
  -3  -2   9    3.10    5.07   0
   2  -2  -9   26.70    6.82   0
   2   2  -9   24.62    5.26   0
  -2  -2   9   24.91    5.09   0
  -2   2   9   19.06    5.10   0
   1  -2  -9  120.74    7.83   0
   1   2  -9  105.74    5.32   0
  -1   2   9   90.50    7.56   0
  -1  -2   9   93.97    6.19   0
   0   2  -9   52.93    4.86   0
   0   2   9   47.17    6.63   0
   0  -2   9   49.44    6.54   0
   0  -2  -9   55.70    8.70   0
  -1   2  -9   18.25    6.57   0
   1   2   9   28.03    6.55   0
  -1  -2  -9   20.73    8.29   0
   1  -2   9    9.12    6.43   0
  -2   2  -9  126.66    5.38   0
   2   2   9  124.55    7.38   0
  -2  -2  -9  134.31    9.17   0
   2  -2   9  123.18    6.92   0
  -3   2  -9  516.68    8.63   0
  -3  -2  -9  523.11   11.35   0
   3   2   9  473.45   10.06   0
   3  -2   9  484.82    8.45   0
  -4   2  -9   25.35    4.52   0
  -4  -2  -9   27.11    6.54   0
   4   2   9   25.45    6.51   0
   4  -2   9   23.57    6.31   0
  -5  -2  -9   -4.00    6.17   0
   5   2   9   -0.25    6.29   0
   5  -2   9    5.63    6.14   0
  -5   2  -9    4.48    6.16   0
  -6  -2  -9   61.30    7.86   0
   6   2   9   65.42    9.69   0
   6  -2   9   64.48    7.88   0
  -6   2  -9   56.56    7.80   0
   7   2   9  143.61    8.66   0
   7  -2   9  135.85    8.24   0
  -7   2  -9  149.66    8.22   0
  -7  -2  -9  138.19   10.19   0
   8   2   9   17.08    7.90   0
   8  -2   9   15.28    5.70   0
  -8   2  -9   13.56    5.72   0
  -8  -2  -9   21.55   10.21   0
   9   2   9   -6.16    9.67   0
   9  -2   9   -2.95    6.91   0
  -9  -2  -9    6.59    9.55   0
  -9   2  -9    4.12    9.63   0
 -15  -3   9  131.36   10.41   0
 -15   3   9  155.77   10.16   0
 -15   3   9  193.89   10.41   0
  15   3  -9  170.31   10.54   0
 -15  -3   9  181.88   10.35   0
 -14   3   9   35.33    8.69   0
 -14   3   9   42.68    8.15   0
 -14  -3   9   36.70    8.04   0
  14   3  -9   32.22    5.96   0
 -14  -3   9   45.55    5.76   0
  13   3  -9   61.34    7.97   0
 -13   3   9   37.83    5.63   0
 -13   3   9   53.38    5.85   0
 -13  -3   9   52.49    5.66   0
 -13  -3   9   43.99    7.71   0
 -12   3   9   27.99    5.47   0
 -12   3   9   24.91    7.84   0
 -12  -3   9   33.87    7.62   0
  12   3  -9   27.52    5.63   0
 -12  -3   9   22.00    5.44   0
 -11   3   9  117.06    5.22   0
  11   3  -9  134.46    7.12   0
 -11   3   9  146.30    5.48   0
 -11  -3   9  122.82    5.27   0
 -10   3   9   15.72    6.26   0
 -10   3   9   18.95    6.40   0
 -10  -3   9   18.34    6.20   0
  10   3  -9   18.98    4.65   0
  -9   3   9  121.62    6.86   0
  -9   3   9  143.34    7.23   0
  -9  -3   9  125.23    5.08   0
   9   3  -9  145.18    5.49   0
  -8   3   9   24.60    6.30   0
  -8   3   9   28.05    6.58   0
  -8  -3   9   26.95    6.24   0
   8   3  -9   34.52    6.55   0
  -7   3   9   -2.00    6.39   0
  -7   3   9    0.32    6.10   0
   7   3  -9    2.77    4.48   0
  -7  -3   9   -5.75    6.29   0
  -6   3   9   12.13    6.35   0
  -6  -3   9   14.86    4.53   0
  -6   3   9   12.66    6.40   0
   6   3  -9   20.29    6.48   0
  -5   3   9   -0.44    6.34   0
  -5  -3   9    0.99    6.34   0
  -5   3   9    4.53    6.33   0
   5   3  -9   -5.24    6.44   0
  -4   3   9   58.63    8.08   0
  -4   3   9   59.83    7.02   0
   4   3  -9   70.78    5.06   0
  -4  -3   9   62.23    4.76   0
  -3   3   9 1085.48   15.33   0
  -3   3   9 1118.41   15.69   0
   3   3  -9 1216.17   11.08   0
   3  -3  -9 1350.69   17.08   0
  -3  -3   9 1053.88    9.31   0
   2   3  -9 1283.53   11.15   0
   2  -3  -9 1524.04   18.99   0
  -2  -3   9 1101.22   10.68   0
  -2   3   9 1154.63   17.02   0
  -2   3   9 1171.94   16.85   0
   1   3  -9  113.88    5.40   0
  -1   3   9  104.55   10.36   0
   1  -3  -9  140.59   11.16   0
  -1  -3   9  113.78    5.31   0
  -1   3   9  117.54   10.35   0
   0  -3  -9   11.94    9.96   0
   0   3  -9   15.11    6.69   0
   0   3   9    6.68    9.20   0
   0  -3   9    8.72    4.67   0
  -1   3  -9 6268.50   21.14   0
   1   3   9 6300.23   43.37   0
  -1  -3  -9 8022.12   48.85   0
   1  -3   9 5870.63   20.46   0
  -2  -3  -9   41.21    9.96   0
  -2   3  -9   33.58    4.89   0
   2   3   9   38.64    9.56   0
   2  -3   9   28.29    6.75   0
  -3   3  -9   23.31    4.64   0
   3   3   9   29.87    9.21   0
   3  -3   9   17.01    6.56   0
  -3  -3  -9   30.67    7.90   0
  -4   3  -9   65.29    6.49   0
   4   3   9   57.65    8.44   0
   4  -3   9   48.89    4.75   0
  -4  -3  -9   66.74    8.15   0
  -5   3  -9  140.08    8.06   0
   5   3   9  114.05   10.57   0
  -5  -3  -9  177.49   10.59   0
  -5  -3  -9  145.40   10.02   0
   5  -3   9  179.52    8.05   0
   6   3   9   -0.47    9.49   0
  -6  -3  -9   -0.70    9.04   0
   6  -3   9   -0.07    7.69   0
  -6  -3  -9    2.82    9.03   0
  -6   3  -9    6.11    7.64   0
  -7  -3  -9   64.33    9.86   0
   7  -3   9   48.56    6.04   0
  -7  -3  -9   82.04    8.38   0
  -7   3  -9   63.45    8.99   0
   7   3   9   70.19   10.17   0
  -8  -3  -9   84.49    9.94   0
  -8  -3  -9  110.78   12.05   0
   8  -3   9   75.46    7.14   0
  -8   3  -9   59.11   10.08   0
   8   3   9   89.13   12.13   0
 -13   4   9    0.19    6.71   0
 -13  -4   9    4.03    9.45   0
 -13   4   9   -3.46    9.59   0
  13   4  -9    9.11    9.59   0
 -13  -4   9    3.01    9.61   0
 -12   4   9   57.50    7.84   0
 -12  -4   9   66.24    7.96   0
  12   4  -9   69.48    8.08   0
 -12   4   9   72.64    8.23   0
 -12  -4   9   62.41    7.85   0
  11   4  -9   27.04    7.84   0
 -11   4   9   19.27    7.61   0
 -11  -4   9   14.15    5.37   0
 -11   4   9   17.26    7.80   0
 -10   4   9   10.20    7.53   0
 -10  -4   9    8.67    7.66   0
 -10   4   9   21.32    7.73   0
  10   4  -9   19.58    7.67   0
  -9  -4   9    0.92    6.99   0
  -9   4   9   11.48    7.44   0
  -9   4   9    7.02    7.00   0
   9   4  -9   -2.88    7.68   0
  -8  -4   9    8.51    4.42   0
  -8   4   9    2.58    6.32   0
  -8   4   9   11.29    6.46   0
   8   4  -9    4.02    6.52   0
  -7   4   9   90.44    7.08   0
  -7  -4   9   84.56    6.63   0
   7   4  -9   91.95    5.15   0
  -7   4   9   72.75    6.76   0
  -6  -4   9   73.59    4.80   0
  -6   4   9   62.12    8.16   0
  -6   4   9   74.54    8.31   0
   6   4  -9   82.10    6.64   0
  -5   4   9   61.53    8.24   0
  -5   4   9   75.53    7.12   0
   5   4  -9   87.57    6.65   0
  -5  -4   9   68.28    6.62   0
  -4   4   9  159.79    9.37   0
  -4   4   9  166.98   10.33   0
   4   4  -9  168.15    5.60   0
  -4  -4   9  146.63    6.98   0
  -3   4   9   20.96    9.25   0
   3   4  -9   28.41    4.55   0
  -3  -4   9   22.48    6.28   0
  -3   4   9   21.74    9.02   0
   2   4  -9   30.93    6.32   0
  -2  -4   9   22.50    4.50   0
   1   4  -9  197.83    5.66   0
  -1  -4   9  179.70    5.63   0
   0   4  -9  231.31    5.79   0
   0  -4   9  209.79    7.08   0
  -1   4  -9   -2.85    6.23   0
   1  -4   9   -1.12    4.31   0
  -2   4  -9  213.00    8.36   0
   2  -4   9  192.79    7.76   0
  -3   4  -9   88.76    7.98   0
   3  -4   9   74.18    5.80   0
  -4   4  -9  104.10    6.11   0
   4  -4   9   93.93    8.21   0
  -5   4  -9  579.02    8.35   0
   5  -4   9  614.57   10.35   0
  -6   4  -9  294.11   10.64   0
   6  -4   9  283.68   10.42   0
  11   5  -9   -4.11    9.68   0
 -11  -5   9    3.90    6.68   0
 -11   5   9    4.65    9.54   0
 -11   5   9    9.08    9.57   0
 -10  -5   9   15.25    7.81   0
 -10   5   9    7.63    7.81   0
 -10   5   9    3.72    7.99   0
  10   5  -9   -3.58    7.88   0
  -9  -5   9    8.01    7.79   0
  -9   5   9    9.83    7.99   0
  -9   5   9    7.42    7.74   0
   9   5  -9    2.63    7.88   0
  -8  -5   9    4.85    7.94   0
  -8   5   9   13.48    9.85   0
   8   5  -9   23.85    7.99   0
  -8   5   9   16.51    9.47   0
  -7   5   9  524.06   11.72   0
   7   5  -9  549.90   10.24   0
  -7   5   9  423.50   12.29   0
  -7  -5   9  423.90    9.75   0
  -6   5   9 1466.32   16.72   0
  -6   5   9 1783.81   19.89   0
  -6  -5   9 1507.98   11.48   0
   6   5  -9 1790.24   12.69   0
  -5   5   9    6.07   10.71   0
  -5   5   9   -0.77    9.25   0
   5   5  -9    4.58    5.43   0
  -5  -5   9    3.73    5.45   0
   4   5  -9   10.13    7.64   0
  -4  -5   9   12.76    5.27   0
   3   5  -9    5.56    7.54   0
  -3  -5   9   -1.46    5.24   0
   2   5  -9   -0.11    7.70   0
  -2  -5   9    2.43    7.63   0
   1   5  -9  122.87    8.17   0
  -1  -5   9  122.43    8.01   0
   0   5  -9   39.68    7.78   0
   0  -5   9   42.49    7.73   0
  -1   5  -9   12.22    7.57   0
   1  -5   9   -4.94    7.58   0
  -2   5  -9   12.82    7.82   0
   2  -5   9   10.11    7.72   0
  -3   5  -9   76.46    8.25   0
   3  -5   9   75.17    8.08   0
  -4   5  -9   16.77    9.63   0
   4  -5   9   16.33    9.62   0
  -5   5  -9   72.49   10.21   0
   5  -5   9   76.77    7.26   0
  -8   6   9   40.67    9.95   0
   8   6  -9   30.36    9.98   0
  -8   6   9   34.40   11.90   0
  -8  -6   9   27.69    9.72   0
   7   6  -9  169.57   10.43   0
  -7   6   9  133.39   12.70   0
  -7  -6   9  134.87   10.11   0
  -7   6   9  170.39   13.17   0
   6   6  -9   84.80    9.93   0
  -6   6   9   85.35   14.44   0
  -6   6   9   69.85   13.87   0
  -6  -6   9   65.36    9.79   0
  -5  -6   9   46.75    8.85   0
   5   6  -9   61.90    7.12   0
  -4  -6   9 1122.69   13.59   0
   4   6  -9 1491.46   13.77   0
   3   6  -9   29.95    9.63   0
  -3  -6   9   24.90    5.62   0
   2   6  -9    1.46    6.65   0
  -2  -6   9    6.41    8.64   0
   1   6  -9  253.81   10.24   0
  -1  -6   9  238.47   10.20   0
   0   6  -9   -2.47    9.48   0
   0  -6   9   -2.71    6.76   0
  -1   6  -9   18.65    9.67   0
   1  -6   9   33.55    9.69   0
 -16   0  10    6.52    9.66   0
 -16   0  10    7.76    6.78   0
 -15   0  10    9.58    7.75   0
 -15   0  10    0.67    5.58   0
 -14   0  10   32.78    5.46   0
 -14   0  10   22.33    5.58   0
 -13   0  10    4.91    5.29   0
 -13   0  10   -4.45    7.44   0
  13   0 -10    4.99    7.68   0
 -12   0  10    3.31    6.02   0
  12   0 -10    0.02    6.38   0
 -12   0  10   -1.57    6.25   0
  11   0 -10    3.23    6.55   0
 -11   0  10   -8.57    6.42   0
 -11   0  10    5.04    6.17   0
  10   0 -10  560.96    7.60   0
 -10   0  10  510.90    8.81   0
 -10   0  10  479.19    7.03   0
   9   0 -10   -1.80    4.94   0
  -9   0  10   -7.68    6.78   0
  -8   0  10 3492.16   16.72   0
   8   0 -10 3851.48   16.56   0
  -7   0  10   -1.89    4.63   0
   7   0 -10   -1.64    6.90   0
   6   0 -10 1371.46   10.57   0
  -6   0  10 1200.17   10.69   0
   5   0 -10   -2.23    3.85   0
  -5   0  10   -0.67    5.27   0
  -4   0  10    1.93    3.60   0
   4   0 -10    5.58    3.78   0
  -3   0  10   -1.17    5.02   0
   3   0 -10   -2.38    5.40   0
  -2   0  10  551.50    8.40   0
   2   0 -10  625.59    8.84   0
   1   0 -10   -2.06    6.75   0
  -1   0  10   -1.08    6.28   0
   0   0 -10 1151.84   10.45   0
   0   0  10 1072.61   11.18   0
  -1   0 -10    7.35    6.43   0
   1   0  10   -1.07    4.40   0
  -2   0 -10  196.62    7.42   0
   2   0  10  171.03    5.73   0
  -3   0 -10    1.89    6.21   0
   3   0  10    4.96    6.04   0
  -4   0 -10    5.01    4.36   0
   4   0  10    1.21    6.22   0
  -5   0 -10    0.53    6.11   0
   5   0  10    6.50    6.06   0
  -6   0 -10   97.02    8.08   0
   6   0  10   88.56    5.88   0
   7   0  10    5.56    7.52   0
  -7   0 -10   -2.62    7.72   0
   8   0  10   -3.88    9.51   0
  -8   0 -10   -3.63    9.41   0
 -16  -1  10  571.55    9.30   0
 -16   1  10  571.14    9.30   0
 -16   1  10  710.41   11.85   0
 -16  -1  10  681.62   11.89   0
 -15  -1  10   -0.27    7.76   0
 -15   1  10   -5.84    5.67   0
 -15   1  10    3.52    5.54   0
 -15  -1  10   11.03    5.60   0
 -14  -1  10   48.21    7.96   0
 -14   1  10   49.40    7.89   0
 -14   1  10   81.33    7.97   0
 -14  -1  10   71.61    5.55   0
  14   1 -10   74.23    8.13   0
 -13   1  10  136.79    8.23   0
 -13   1  10  177.33    8.34   0
  13   1 -10  196.73    8.53   0
 -13  -1  10  156.73    8.34   0
 -13  -1  10  147.48    7.84   0
  12   1 -10  466.22    8.50   0
 -12   1  10  457.01    6.95   0
 -12   1  10  364.99    6.55   0
 -12  -1  10  437.02    6.76   0
 -12  -1  10  387.51    6.52   0
  11  -1 -10    7.33    6.52   0
 -11   1  10    3.50    6.23   0
 -11   1  10    3.72    4.58   0
  11   1 -10    9.96    6.37   0
 -11  -1  10    9.72    6.34   0
 -11  -1  10    9.90    6.17   0
  10   1 -10   21.86    4.85   0
 -10  -1  10   24.29    4.69   0
  10  -1 -10   14.04    6.85   0
 -10   1  10   32.40    6.55   0
 -10   1  10   25.73    6.38   0
   9  -1 -10 3049.29   15.08   0
  -9  -1  10 2686.19   14.75   0
  -9   1  10 2536.41   13.61   0
  -9   1  10 2870.99   15.47   0
   9   1 -10 2977.27   14.46   0
  -8  -1  10 2364.69   13.00   0
   8  -1 -10 2794.78   15.75   0
   8   1 -10 2812.72   14.12   0
  -8   1  10 2553.45   15.05   0
  -8   1  10 2332.69   14.50   0
   7  -1 -10  138.66    7.53   0
   7   1 -10  135.00    7.42   0
  -7  -1  10  116.58    7.12   0
  -7   1  10  106.81    7.27   0
   6   1 -10   11.37    6.58   0
  -6  -1  10    6.91    6.34   0
  -6   1  10   19.55    4.68   0
   6  -1 -10    7.88    6.71   0
  -5  -1  10   13.68    5.13   0
  -5   1  10   14.00    5.09   0
   5  -1 -10   15.73    6.16   0
   5   1 -10   13.69    3.85   0
  -4  -1  10  165.63    4.87   0
  -4   1  10  184.74    6.47   0
   4  -1 -10  221.13    6.91   0
   4   1 -10  183.07    5.18   0
  -3  -1  10   12.82    3.70   0
   3  -1 -10   21.19    5.49   0
  -3   1  10   14.89    5.16   0
   3   1 -10   20.04    5.31   0
   2   1 -10  495.42    8.92   0
   2  -1 -10  534.80    8.43   0
  -2  -1  10  451.50    7.98   0
  -2   1  10  440.62    9.06   0
   1   1 -10   84.39    6.84   0
   1  -1 -10   79.92    7.18   0
  -1   1  10   70.85    6.73   0
  -1  -1  10   80.52    6.68   0
   0   1 -10   -2.78    6.45   0
   0  -1 -10    3.45    6.50   0
   0   1  10    5.79    6.25   0
   0  -1  10    0.84    6.28   0
  -1   1 -10  330.99    6.58   0
  -1  -1 -10  325.61    8.48   0
   1   1  10  296.92    8.13   0
   1  -1  10  285.05    6.30   0
  -2   1 -10  239.10    6.05   0
  -2  -1 -10  256.64    8.06   0
   2   1  10  241.02    7.79   0
   2  -1  10  225.15    7.36   0
  -3   1 -10   14.72    6.20   0
  -3  -1 -10   10.27    6.31   0
   3   1  10    7.78    6.25   0
   3  -1  10    9.89    4.41   0
  -4   1 -10   -2.46    6.16   0
  -4  -1 -10   -1.76    6.55   0
   4   1  10    3.26    6.00   0
   4  -1  10   -1.09    6.00   0
  -5   1 -10   99.62    7.95   0
  -5  -1 -10   79.50    8.18   0
   5   1  10   90.55    7.48   0
   5  -1  10   84.41    7.90   0
  -6  -1 -10  214.28    8.79   0
   6   1  10  209.00    8.88   0
   6  -1  10  221.25    8.51   0
  -6   1 -10  212.70    8.41   0
  -7  -1 -10   27.30    7.89   0
   7   1  10   30.71    7.80   0
   7  -1  10   26.00    5.66   0
  -7   1 -10   26.68    7.84   0
   8   1  10   -2.99    9.57   0
   8  -1  10    0.34    9.45   0
  -8   1 -10    0.07    6.84   0
  -8  -1 -10    4.45    9.53   0
 -15  -2  10   -4.64    6.81   0
 -15   2  10    5.84    6.69   0
 -15   2  10   13.25    9.60   0
  15   2 -10    7.39    6.85   0
 -15  -2  10   -2.46    9.55   0
 -14   2  10  132.90    8.31   0
 -14   2  10  154.84    8.45   0
 -14  -2  10  152.35    8.40   0
  14   2 -10  158.78    6.62   0
 -14  -2  10  129.97    6.04   0
  13   2 -10  215.54    8.69   0
 -13   2  10  188.60    8.34   0
 -13   2  10  193.75    6.49   0
 -13  -2  10  200.89    8.50   0
 -13  -2  10  179.63    8.20   0
 -12   2  10   -4.33    7.53   0
 -12   2  10   -4.06    7.74   0
  12   2 -10    6.30    7.79   0
 -12  -2  10    4.64    5.27   0
 -12  -2  10    8.70    7.40   0
 -11   2  10    3.21    6.34   0
 -11   2  10    0.28    6.42   0
  11   2 -10   13.88    6.44   0
 -11  -2  10   -3.36    6.27   0
 -10   2  10 1242.68   11.29   0
 -10   2  10 1554.16   12.38   0
 -10  -2  10 1444.16   11.46   0
  10   2 -10 1664.56   12.23   0
  -9   2  10  247.73    7.61   0
  -9  -2  10  269.12    7.42   0
   9   2 -10  305.77    7.91   0
   9  -2 -10  306.84    8.28   0
  -9   2  10  312.71    7.95   0
  -8   2  10  113.49    5.20   0
   8  -2 -10  152.08    7.46   0
  -8  -2  10  125.33    5.21   0
   8   2 -10  152.96    7.21   0
  -8   2  10  141.66    7.09   0
   7   2 -10  174.39    5.60   0
  -7  -2  10  146.01    6.85   0
   7  -2 -10  155.57    5.96   0
  -7   2  10  157.22    7.21   0
  -7   2  10  123.69    5.47   0
   6   2 -10   12.29    6.59   0
  -6  -2  10    9.63    4.53   0
  -6   2  10    6.80    6.47   0
   6  -2 -10   14.59    6.83   0
  -6   2  10   16.97    6.24   0
  -5  -2  10  106.28    5.08   0
   5  -2 -10  124.59    7.55   0
  -5   2  10  103.98    7.02   0
   5   2 -10  110.77    5.34   0
  -4  -2  10    0.14    6.30   0
  -4   2  10    2.37    6.38   0
   4   2 -10   -5.76    6.51   0
   4  -2 -10   -0.52    6.78   0
  -3   2  10    8.08    6.29   0
   3   2 -10    5.79    6.44   0
   3  -2 -10    8.84    6.68   0
  -3  -2  10    1.22    4.51   0
   2  -2 -10   12.58    8.21   0
   2   2 -10   16.72    6.45   0
  -2  -2  10   16.06    6.27   0
  -2   2  10   12.02    6.32   0
   1  -2 -10   13.65    6.81   0
   1   2 -10   21.04    6.49   0
  -1   2  10   11.51    6.38   0
  -1  -2  10    7.40    6.46   0
   0   2 -10  593.62    7.53   0
   0   2  10  536.18   10.29   0
   0  -2  10  522.31    7.22   0
   0  -2 -10  664.92   12.31   0
  -1   2 -10   54.34    4.96   0
   1   2  10   49.23    6.79   0
   1  -2  10   52.59    6.54   0
  -1  -2 -10   59.24    8.32   0
  -2   2 -10   11.96    6.54   0
   2   2  10   26.46    6.51   0
  -2  -2 -10   27.56    8.00   0
   2  -2  10   23.67    4.57   0
  -3   2 -10 1787.10   12.64   0
   3   2  10 1780.13   17.04   0
  -3  -2 -10 1894.20   17.54   0
   3  -2  10 1686.40   12.44   0
  -4   2 -10  600.01    7.74   0
  -4  -2 -10  635.85   10.86   0
   4   2  10  625.69   11.83   0
   4  -2  10  559.51    8.92   0
  -5   2 -10  150.11    6.43   0
  -5  -2 -10  159.87    8.74   0
   5   2  10  158.82    8.81   0
   5  -2  10  152.61    6.19   0
  -6   2 -10    6.12    7.64   0
  -6  -2 -10    5.83    9.26   0
   6   2  10    1.65    9.57   0
   6  -2  10    8.68    7.63   0
  -7  -2 -10  305.13   11.04   0
   7   2  10  307.59    9.92   0
   7  -2  10  283.53    9.16   0
  -7   2 -10  271.79    8.05   0
  -8  -2 -10    0.85    9.59   0
   8   2  10   -0.44    9.61   0
   8  -2  10   -1.65    6.83   0
  -8   2 -10    3.82    9.70   0
 -14   3  10   39.15    6.75   0
  14   3 -10   38.18    9.80   0
 -14   3  10   51.50    6.87   0
 -14  -3  10   41.48    9.60   0
 -14  -3  10   31.21    9.59   0
 -13   3  10   13.46    7.84   0
 -13   3  10   27.93    7.97   0
 -13  -3  10   15.36    5.66   0
  13   3 -10   41.11    5.75   0
 -13  -3  10   19.61    5.49   0
 -12   3  10   52.17    7.82   0
 -12   3  10   60.24    5.82   0
  12   3 -10   50.66    8.11   0
 -12  -3  10   58.22    5.52   0
  11   3 -10   60.43    8.10   0
 -11   3  10   54.67    5.66   0
 -11   3  10   74.20    7.86   0
 -11  -3  10   66.91    7.85   0
 -10   3  10   34.28    6.37   0
 -10   3  10   39.17    6.46   0
 -10  -3  10   27.74    4.51   0
  10   3 -10   35.15    4.64   0
  -9   3  10   75.55    5.13   0
  -9   3  10   71.47    6.59   0
  -9  -3  10   70.89    4.78   0
   9   3 -10   81.64    5.01   0
  -8   3  10   17.33    6.20   0
  -8  -3  10   13.36    6.32   0
   8   3 -10   11.00    4.59   0
  -8   3  10   17.11    6.32   0
  -7   3  10   -3.25    6.23   0
   7   3 -10    7.44    6.33   0
  -7  -3  10   -1.03    6.16   0
  -7   3  10    4.72    6.27   0
  -6   3  10  272.21    8.17   0
  -6  -3  10  282.00    6.18   0
  -6   3  10  325.58    8.51   0
   6   3 -10  335.42    7.92   0
  -5  -3  10  245.44    7.51   0
  -5   3  10  250.60    9.38   0
   5  -3 -10  282.28    8.87   0
  -5   3  10  230.34    9.17   0
   5   3 -10  282.79    7.74   0
  -4   3  10  316.67    9.01   0
  -4   3  10  328.03    9.07   0
   4  -3 -10  395.53    9.94   0
   4   3 -10  360.72    6.59   0
  -4  -3  10  331.23    7.72   0
  -3   3  10  113.44    8.70   0
   3  -3 -10  135.47    8.00   0
   3   3 -10  121.49    6.93   0
  -3  -3  10   98.94    6.91   0
  -3   3  10  111.60    8.66   0
   2   3 -10  597.31    8.92   0
   2  -3 -10  678.15   13.62   0
  -2   3  10  498.42   12.19   0
  -2  -3  10  518.93    8.46   0
  -2   3  10  567.82   12.64   0
   1  -3 -10  367.67   11.82   0
   1   3 -10  313.81    7.86   0
  -1   3  10  272.87   10.90   0
  -1  -3  10  265.23    7.59   0
   0   3 -10   58.92    6.67   0
   0   3  10   37.45    8.53   0
   0  -3  10   40.39    6.84   0
   0  -3 -10   49.69   10.15   0
  -1   3 -10  580.57    8.94   0
   1   3  10  527.59   13.59   0
  -1  -3 -10  670.15   15.78   0
   1  -3  10  493.50    8.65   0
  -2  -3 -10 1371.60   19.06   0
  -2   3 -10 1207.06   10.80   0
   2   3  10 1155.84   18.04   0
   2  -3  10 1045.74    9.21   0
  -3   3 -10   -1.25    7.59   0
   3   3  10    1.26    9.17   0
   3  -3  10    2.85    5.34   0
  -3  -3 -10   -0.33    8.71   0
  -4   3 -10  290.21    8.74   0
   4   3  10  280.49   12.08   0
   4  -3  10  274.88    8.74   0
  -4  -3 -10  312.36   11.75   0
  -5   3 -10  353.27    9.10   0
   5   3  10  316.55   12.34   0
   5  -3  10  334.15    9.12   0
  -5  -3 -10  374.73   12.26   0
  -6   3 -10   14.26    8.73   0
   6   3  10    7.67   10.44   0
  -6  -3 -10   11.72    9.31   0
  -6  -3 -10    6.07   11.12   0
   6  -3  10    4.55    5.53   0
   7   3  10    4.46    9.47   0
  -7   3 -10  -10.01    9.64   0
  -7  -3 -10    6.14   11.43   0
   7  -3  10    9.83    6.63   0
  -7  -3 -10    6.97   11.48   0
 -13   4  10  187.53   10.27   0
 -13  -4  10  185.72    7.60   0
 -13   4  10  235.98   10.66   0
  13   4 -10  223.43   10.55   0
 -13  -4  10  199.02   10.35   0
  12   4 -10    4.50    5.60   0
 -12   4  10    0.41    8.61   0
 -12  -4  10    6.96    5.46   0
 -12   4  10    9.57    7.80   0
 -11   4  10   69.68    7.94   0
 -11  -4  10   68.00    8.06   0
 -11   4  10   71.16    8.17   0
  11   4 -10   89.62    8.04   0
 -10   4  10  148.66    8.52   0
 -10  -4  10  113.57    6.19   0
 -10   4  10  115.05    8.20   0
  10   4 -10  163.54    8.19   0
  -9   4  10   35.27    7.87   0
  -9  -4  10   32.94    5.57   0
  -9   4  10   32.77    7.74   0
   9   4 -10   35.88    8.00   0
  -8  -4  10  157.59    8.13   0
  -8   4  10  155.59    8.39   0
   8   4 -10  204.47    8.43   0
  -8   4  10  186.57    8.70   0
  -7  -4  10  136.89    6.84   0
   7   4 -10  175.24    7.03   0
  -7   4  10  148.13    7.44   0
  -7   4  10  160.38    7.64   0
  -6  -4  10  330.83    6.35   0
  -6   4  10  359.99    9.11   0
  -6   4  10  385.75    9.53   0
   6   4 -10  412.29    8.27   0
  -5   4  10    2.24    6.14   0
  -5   4  10   -1.18    7.55   0
   5   4 -10    8.81    4.40   0
  -5  -4  10    6.94    6.04   0
  -4   4  10   15.39    7.76   0
  -4   4  10   18.45    7.74   0
   4   4 -10   19.25    4.44   0
  -4  -4  10   14.30    6.19   0
  -3   4  10   20.47    9.33   0
   3   4 -10   23.64    6.32   0
  -3   4  10   18.03    9.90   0
  -3  -4  10   29.34    4.45   0
   2   4 -10   23.59    6.31   0
  -2  -4  10   16.45    6.24   0
   1   4 -10  194.85    7.03   0
  -1  -4  10  149.83    5.31   0
   0   4 -10  182.19    8.31   0
   0  -4  10  177.57    7.46   0
  -1   4 -10   10.67    7.51   0
   1  -4  10    4.94    5.50   0
  -2   4 -10   19.58    7.64   0
   2  -4  10    3.08    7.66   0
  -3   4 -10  743.94   10.56   0
   3  -4  10  680.09   10.23   0
  -4   4 -10  639.45   10.32   0
   4  -4  10  602.42   10.23   0
  -5   4 -10  -15.87    9.85   0
   5  -4  10    7.11    9.49   0
 -11  -5  10   44.83    6.98   0
 -11   5  10   49.78    9.96   0
 -11   5  10   37.52    9.84   0
  11   5 -10   48.09    7.15   0
 -10  -5  10   95.92    9.72   0
 -10   5  10   95.55   10.20   0
 -10   5  10   84.70    9.91   0
  10   5 -10  108.81    9.88   0
  -9  -5  10  107.85    8.27   0
  -9   5  10  135.05    9.00   0
  -9   5  10  106.24    8.55   0
   9   5 -10  172.39    8.57   0
  -8  -5  10  187.45    8.62   0
   8   5 -10  252.28    9.21   0
  -8   5  10  211.38    9.12   0
  -8   5  10  242.74    9.68   0
   7   5 -10   -1.01    5.62   0
  -7   5  10   -2.69    7.86   0
  -7   5  10    1.89    9.74   0
  -7  -5  10   -6.79    5.52   0
  -6   5  10    6.72    9.44   0
  -6   5  10   11.31    9.50   0
  -6  -5  10    7.34    7.78   0
   6   5 -10   22.78    7.79   0
  -5   5  10   -2.75   10.96   0
  -5   5  10    1.98   10.19   0
   5   5 -10    7.42    7.64   0
  -5  -5  10   -2.67    7.63   0
   4   5 -10   18.85    7.71   0
  -4  -5  10   14.38    5.35   0
   3   5 -10    5.72    5.44   0
  -3  -5  10   11.02    5.45   0
   2   5 -10  216.14    6.62   0
  -2  -5  10  209.77    6.42   0
   1   5 -10   95.75    8.20   0
  -1  -5  10   79.94    5.92   0
   0   5 -10   -1.95    5.39   0
   0  -5  10   -2.60    5.35   0
  -1   5 -10   13.65    7.98   0
   1  -5  10   27.71    5.58   0
  -2   5 -10   58.58    6.88   0
   2  -5  10   69.25    6.84   0
  -3   5 -10   16.69    9.63   0
   3  -5  10    1.91    6.75   0
   7   6 -10   12.73    9.82   0
  -7   6  10   13.22   12.03   0
  -7   6  10   12.79   11.88   0
  -7  -6  10    4.59    6.86   0
   6   6 -10   37.78    7.13   0
  -6   6  10   29.88   16.86   0
  -6  -6  10   23.72    9.71   0
  -6   6  10   30.62   16.37   0
  -5  -6  10  257.82   10.68   0
   5   6 -10  313.72   10.98   0
  -4  -6  10  534.48    9.34   0
   4   6 -10  637.57   12.10   0
   3   6 -10   -2.11    9.67   0
  -3  -6  10    4.23    9.54   0
   2   6 -10    0.70    9.63   0
  -2  -6  10    1.41    6.75   0
   1   6 -10    2.62    6.78   0
  -1  -6  10    7.15    9.60   0
 -16   0  11  -11.63    9.65   0
 -16   0  11   -0.35    6.94   0
 -15   0  11   -1.09    5.54   0
 -15   0  11    5.16    7.83   0
 -14   0  11   10.04    7.54   0
  14   0 -11    9.65    7.90   0
 -14   0  11    4.97    7.74   0
 -13   0  11   -6.42    5.40   0
  13   0 -11    6.95    5.58   0
 -13   0  11   -3.70    5.40   0
  12   0 -11    1.13    4.42   0
 -12   0  11    1.61    4.36   0
 -12   0  11   -3.13    4.30   0
 -11   0  11   15.24    6.30   0
  11   0 -11   20.08    4.67   0
 -11   0  11   14.38    4.47   0
  10   0 -11   -6.39    6.66   0
 -10   0  11   -0.44    4.53   0
 -10   0  11   -6.34    6.28   0
   9   0 -11 1538.88   11.11   0
  -9   0  11 1383.62   11.44   0
  -8   0  11   -3.28    6.86   0
   8   0 -11    0.87    5.03   0
  -7   0  11 3859.28   16.69   0
   7   0 -11 4730.03   18.52   0
  -6   0  11   -4.17    6.63   0
   6   0 -11    3.50    7.10   0
   5   0 -11  473.95    8.94   0
  -5   0  11  394.94    7.03   0
  -4   0  11    1.57    6.32   0
   4   0 -11   -2.93    6.71   0
   3   0 -11 1033.64    9.85   0
  -3   0  11  839.21    8.98   0
   2   0 -11    6.79    6.60   0
  -2   0  11    0.52    4.57   0
   1   0 -11   42.69    4.79   0
  -1   0  11   21.34    4.57   0
   0   0 -11   -2.11    6.33   0
   0   0  11   -1.20    4.50   0
  -1   0 -11   97.70    6.84   0
   1   0  11   91.20    6.54   0
  -2   0 -11   -1.92    6.28   0
   2   0  11   -4.30    6.14   0
  -3   0 -11   18.84    4.57   0
   3   0  11   15.15    6.11   0
  -4   0 -11    6.94    5.25   0
   4   0  11    0.67    7.38   0
  -5   0 -11    2.09    7.61   0
   5   0  11    1.96    7.53   0
  -6   0 -11    1.44    7.76   0
   6   0  11   -1.75    7.65   0
  -7   0 -11   14.87    9.61   0
   7   0  11   14.55    6.64   0
 -16  -1  11   32.53    9.88   0
 -16   1  11   37.83    9.91   0
 -16   1  11   31.36    9.86   0
 -16  -1  11   35.39    9.81   0
 -15  -1  11  103.47    7.07   0
 -15   1  11  128.56    9.06   0
 -15   1  11  121.21    9.76   0
  15   1 -11  126.35    7.44   0
 -15  -1  11   99.27   10.03   0
 -14  -1  11  259.59    6.92   0
 -14   1  11  318.19    9.11   0
 -14   1  11  292.43    9.02   0
  14   1 -11  358.69    7.31   0
 -14  -1  11  320.41    8.83   0
 -13   1  11    2.80    5.36   0
 -13   1  11    1.98    5.31   0
  13   1 -11    0.87    5.51   0
 -13  -1  11   -6.55    5.43   0
 -13  -1  11   10.07    5.16   0
 -12   1  11   26.59    7.60   0
 -12  -1  11   34.29    4.63   0
  12  -1 -11   26.09    7.96   0
  12   1 -11   28.98    5.73   0
 -12  -1  11   30.38    5.40   0
 -12   1  11   30.97    7.17   0
 -11   1  11   20.09    6.13   0
  11   1 -11   17.18    6.49   0
 -11  -1  11   19.05    6.37   0
 -11   1  11   16.82    4.57   0
  11  -1 -11   20.16    6.57   0
  10   1 -11   17.45    4.68   0
  10  -1 -11   35.41    6.65   0
 -10  -1  11   18.89    6.42   0
 -10   1  11   15.36    6.49   0
 -10   1  11   14.64    6.28   0
  -9  -1  11  129.88    6.93   0
  -9   1  11  129.14    7.18   0
   9  -1 -11  147.81    7.52   0
   9   1 -11  138.24    5.59   0
  -9   1  11  117.83    7.05   0
   8  -1 -11 1276.87   10.50   0
  -8  -1  11 1046.80   10.45   0
   8   1 -11 1219.36   11.23   0
  -8   1  11 1117.61   11.15   0
   7  -1 -11  365.46    8.61   0
   7   1 -11  380.37    6.79   0
  -7  -1  11  302.68    7.91   0
  -7   1  11  322.23    6.58   0
   6   1 -11  303.06    8.04   0
  -6  -1  11  255.94    7.58   0
  -6   1  11  256.11    7.87   0
   6  -1 -11  300.07    8.28   0
  -5  -1  11   10.43    6.20   0
  -5   1  11    2.91    6.18   0
   5  -1 -11    4.79    6.84   0
   5   1 -11    1.06    6.64   0
  -4  -1  11  183.57    7.29   0
  -4   1  11  189.80    7.52   0
   4  -1 -11  230.77    7.97   0
   4   1 -11  219.37    6.07   0
  -3   1  11   10.99    6.45   0
   3  -1 -11   18.80    6.70   0
   3   1 -11   19.73    6.58   0
  -3  -1  11   17.82    6.41   0
   2   1 -11  169.22    7.28   0
  -2  -1  11  147.29    6.92   0
   2  -1 -11  166.97    7.69   0
  -2   1  11  149.62    7.17   0
   1   1 -11   10.55    4.55   0
   1  -1 -11    5.83    6.58   0
  -1   1  11   10.16    6.33   0
  -1  -1  11   11.98    6.09   0
   0   1 -11   52.09    6.55   0
   0  -1 -11   57.52    6.78   0
   0   1  11   50.04    6.55   0
   0  -1  11   45.29    6.49   0
  -1   1 -11  205.34    7.27   0
  -1  -1 -11  216.78    7.89   0
   1   1  11  179.21    7.44   0
   1  -1  11  188.95    7.20   0
  -2   1 -11   41.34    4.70   0
  -2  -1 -11   38.70    6.61   0
   2   1  11   27.61    6.47   0
   2  -1  11   25.22    6.32   0
  -3   1 -11  133.62    5.27   0
  -3  -1 -11  121.60    7.29   0
   3   1  11  121.33    6.97   0
   3  -1  11  116.32    6.70   0
  -4   1 -11    4.03    7.55   0
  -4  -1 -11   11.16    7.64   0
   4   1  11    1.99    7.66   0
   4  -1  11   -0.42    5.42   0
  -5   1 -11  412.74    7.90   0
  -5  -1 -11  466.99   10.36   0
   5   1  11  438.55   10.21   0
   5  -1  11  394.49    7.70   0
  -6   1 -11   23.64    7.98   0
  -6  -1 -11   18.13    8.09   0
   6   1  11   23.89    7.89   0
   6  -1  11   21.71    7.94   0
  -7   1 -11   31.93    7.02   0
  -7  -1 -11   40.35    9.87   0
   7   1  11   39.07    9.80   0
   7  -1  11   40.09    9.75   0
 -15  -2  11   78.20    9.92   0
 -15   2  11   87.79    9.83   0
  15   2 -11  112.57   10.17   0
 -15   2  11   84.59   10.14   0
 -15  -2  11  110.13    9.84   0
 -14   2  11    0.16    5.45   0
 -14   2  11    2.78    7.78   0
  14   2 -11   -3.61    7.98   0
 -14  -2  11    7.40    5.37   0
 -14  -2  11   -4.75    7.81   0
 -13   2  11    0.11    5.43   0
 -13   2  11   -4.74    7.73   0
 -13  -2  11   -6.12    7.73   0
  13   2 -11   -0.72    7.77   0
 -13  -2  11    1.25    7.58   0
 -12   2  11   -3.51    7.64   0
 -12   2  11    0.97    5.37   0
  12   2 -11    0.27    5.46   0
 -12  -2  11    2.48    7.57   0
 -12  -2  11    4.07    5.38   0
 -11   2  11    4.21    6.33   0
 -11   2  11   -0.47    4.43   0
  11   2 -11   11.16    6.96   0
 -11  -2  11    2.46    4.35   0
 -10   2  11  344.88    8.02   0
  10  -2 -11  454.01    8.76   0
 -10  -2  11  379.74    6.46   0
  10   2 -11  429.55    6.83   0
 -10   2  11  438.60    8.48   0
  -9   2  11  128.77    5.25   0
  -9  -2  11  126.91    6.96   0
   9   2 -11  162.17    5.47   0
   9  -2 -11  162.15    7.39   0
  -9   2  11  147.35    7.09   0
  -8  -2  11    7.16    4.47   0
   8   2 -11    7.99    4.61   0
   8  -2 -11    5.47    6.63   0
  -8   2  11   10.72    4.44   0
  -8   2  11    7.40    6.09   0
   7   2 -11   31.40    4.66   0
  -7  -2  11   28.39    4.66   0
  -7   2  11   28.33    6.45   0
  -7   2  11   26.34    6.22   0
   7  -2 -11   25.37    6.77   0
   6   2 -11   11.88    4.52   0
  -6  -2  11   10.86    6.26   0
  -6   2  11    6.77    6.28   0
   6  -2 -11   11.56    6.55   0
  -6   2  11    4.47    6.22   0
  -5  -2  11    3.09    4.36   0
   5  -2 -11    1.63    4.68   0
  -5   2  11    6.31    6.14   0
   5   2 -11    5.53    4.55   0
  -4   2  11  308.56    8.39   0
   4   2 -11  359.54    6.59   0
   4  -2 -11  405.20    9.19   0
  -4  -2  11  314.51    7.71   0
   3  -2 -11  488.71   10.80   0
   3   2 -11  420.25    6.97   0
  -3  -2  11  371.92    7.87   0
  -3   2  11  362.69    8.81   0
   2  -2 -11    2.16    6.61   0
   2   2 -11    2.13    6.32   0
  -2  -2  11    2.31    4.35   0
  -2   2  11    3.03    6.17   0
   1  -2 -11   45.86    6.79   0
   1   2 -11   32.63    4.65   0
  -1   2  11   36.75    6.44   0
  -1  -2  11   36.68    6.31   0
   0   2 -11   51.20    4.82   0
   0   2  11   38.62    6.61   0
   0  -2  11   50.13    6.40   0
   0  -2 -11   62.12    8.14   0
  -1   2 -11   91.61    6.83   0
   1   2  11   95.84    7.11   0
   1  -2  11   95.75    5.03   0
  -1  -2 -11  111.79    7.38   0
  -2   2 -11  366.88    8.25   0
   2   2  11  322.56    8.96   0
  -2  -2 -11  365.58    9.27   0
   2  -2  11  308.94    6.39   0
  -3   2 -11  557.21   10.03   0
   3   2  11  526.73   12.84   0
  -3  -2 -11  575.50   11.40   0
   3  -2  11  510.52    8.08   0
  -4   2 -11  134.37    8.59   0
   4   2  11  144.43    8.94   0
  -4  -2 -11  157.37   10.52   0
   4  -2  11  137.70    6.19   0
  -5   2 -11   89.43    8.36   0
   5   2  11  105.53    8.46   0
  -5  -2 -11   92.57    8.36   0
   5  -2  11   92.56    8.00   0
  -6   2 -11   73.27    9.77   0
   6   2  11   71.86   10.00   0
  -6  -2 -11   67.48   11.89   0
   6  -2  11   46.05    7.12   0
  14   3 -11   24.41    7.25   0
 -14   3  11   38.26    9.48   0
 -14   3  11   40.84    9.88   0
 -14  -3  11   24.93    6.86   0
 -14  -3  11   37.53    6.79   0
 -13   3  11   11.92    7.89   0
 -13   3  11    9.44    7.95   0
 -13  -3  11   18.21    5.58   0
  13   3 -11   17.69    7.99   0
 -13  -3  11   -3.91    7.94   0
 -12   3  11    9.71    7.75   0
 -12   3  11   10.61    7.64   0
  12   3 -11   16.25    7.73   0
 -12  -3  11    9.51    5.46   0
 -11   3  11  349.00    9.49   0
 -11   3  11  339.43    9.07   0
 -11  -3  11  339.94    8.84   0
  11   3 -11  380.57    7.30   0
 -10   3  11   74.02    7.77   0
 -10  -3  11   73.00    5.62   0
  10   3 -11   87.37    7.97   0
 -10   3  11   77.26    5.76   0
  -9   3  11   59.48    6.54   0
  -9  -3  11   50.50    6.53   0
   9   3 -11   73.56    6.76   0
  -9   3  11   79.74    6.70   0
  -8   3  11   -2.01    6.20   0
  -8  -3  11    2.53    6.16   0
   8   3 -11    5.35    6.26   0
  -8   3  11    0.50    6.21   0
  -7   3  11   69.41    6.59   0
   7   3 -11   83.63    6.76   0
  -7  -3  11   75.01    6.52   0
  -7   3  11   73.04    6.69   0
  -6   3  11   61.27    6.63   0
  -6  -3  11   62.78    6.43   0
   6  -3 -11   73.64    8.52   0
  -6   3  11   62.55    6.78   0
   6   3 -11   77.38    5.01   0
  -5   3  11  621.11   10.42   0
  -5   3  11  628.62   11.73   0
   5  -3 -11  771.69   11.53   0
   5   3 -11  685.24    8.02   0
  -5  -3  11  588.53    7.39   0
  -4   3  11   52.02    7.92   0
   4  -3 -11   59.91    8.36   0
   4   3 -11   45.90    6.57   0
  -4  -3  11   45.59    6.52   0
  -4   3  11   72.89    6.83   0
   3   3 -11   88.40    5.08   0
  -3  -3  11   80.19    6.67   0
   3  -3 -11  122.03    8.83   0
  -3   3  11   86.71    8.38   0
  -3   3  11   88.76    7.13   0
   2  -3 -11   72.54    8.70   0
   2   3 -11   66.94    6.60   0
  -2   3  11   55.99    6.88   0
  -2  -3  11   65.50    4.66   0
   1   3 -11  191.86    7.10   0
  -1   3  11  159.90    9.58   0
  -1  -3  11  172.65    5.39   0
   1  -3 -11  217.81    9.95   0
   0   3 -11  427.46    6.94   0
   0   3  11  388.20   11.76   0
   0  -3  11  410.70    8.05   0
   0  -3 -11  512.74   12.55   0
  -1   3 -11   14.98    5.62   0
  -1  -3 -11   27.14   10.49   0
   1   3  11   25.50    9.46   0
   1  -3  11   25.36    7.63   0
  -2  -3 -11   62.91    9.54   0
  -2   3 -11   51.16    5.66   0
   2   3  11   50.07    9.96   0
   2  -3  11   52.11    5.73   0
  -3   3 -11  235.33    8.59   0
   3   3  11  218.78   11.52   0
   3  -3  11  218.49    8.39   0
  -3  -3 -11  253.25   11.51   0
   4   3  11   -0.20    9.58   0
  -4   3 -11   -4.10    7.82   0
   4  -3  11   -1.73    5.49   0
  -4  -3 -11    0.30    9.15   0
   5   3  11    4.67   11.62   0
  -5   3 -11   13.82    9.47   0
   5  -3  11   -7.25    9.43   0
  -5  -3 -11    7.65   13.02   0
   6   3  11   -7.78   11.81   0
  -6   3 -11   -1.08    9.69   0
  -6  -3 -11   -0.50   11.59   0
   6  -3  11    7.55    9.52   0
  -6  -3 -11   -0.56   11.49   0
 -13   4  11    0.06    9.73   0
 -13   4  11    4.37    9.59   0
 -13  -4  11  -14.01    9.68   0
  13   4 -11   -3.13    9.75   0
 -13  -4  11   -1.59    9.71   0
  12   4 -11    4.32    6.84   0
 -12   4  11    6.44    9.59   0
 -12   4  11    6.39    9.41   0
 -12  -4  11    0.84    9.54   0
 -11   4  11    5.69    7.79   0
 -11  -4  11    4.24    5.53   0
 -11   4  11   -1.02    7.87   0
  11   4 -11    3.07    7.97   0
 -10   4  11   -2.73    7.85   0
 -10  -4  11   -0.04    7.70   0
 -10   4  11    8.94    5.35   0
  10   4 -11    8.71    5.52   0
  -9  -4  11    6.44    7.73   0
  -9   4  11   13.38    7.69   0
   9   4 -11   21.07    7.81   0
  -9   4  11   13.80    7.81   0
  -8  -4  11    7.81    5.29   0
  -8   4  11    4.33    7.56   0
   8   4 -11   -2.14    7.71   0
  -8   4  11    5.34    7.63   0
  -7  -4  11   20.37    7.64   0
   7   4 -11   28.50    5.48   0
  -7   4  11   29.42    7.75   0
  -7   4  11   25.24    7.70   0
  -6   4  11  106.71    9.87   0
  -6   4  11  105.49    9.95   0
   6   4 -11  119.68    8.13   0
  -6  -4  11   99.69    7.91   0
  -5   4  11   40.81    9.92   0
  -5   4  11   54.39    8.00   0
   5   4 -11   68.85    7.73   0
  -5  -4  11   43.70    7.65   0
  -4   4  11  103.00   10.13   0
   4   4 -11  107.99    8.07   0
  -4  -4  11  103.77    7.93   0
  -4   4  11  102.65   11.45   0
  -3   4  11    4.38   11.15   0
   3   4 -11   -2.81    7.64   0
  -3   4  11    4.23   11.69   0
  -3  -4  11    1.89    7.52   0
   2   4 -11  114.07    8.10   0
  -2  -4  11   88.53    5.81   0
   1   4 -11   72.81    7.89   0
  -1  -4  11   63.76    5.64   0
   0   4 -11  195.49    8.36   0
   0  -4  11  164.51    8.38   0
  -1   4 -11    4.86    7.72   0
   1  -4  11    5.37    7.66   0
  -2   4 -11   13.01    7.80   0
   2  -4  11    6.74    5.52   0
  -3   4 -11  310.63    8.25   0
   3  -4  11  290.25    8.09   0
  -4   4 -11  301.06    8.61   0
   4  -4  11  301.30    8.31   0
 -10  -5  11    9.23    9.57   0
 -10   5  11    8.98    9.50   0
  10   5 -11    4.86    9.55   0
 -10   5  11    8.21    9.58   0
  -9  -5  11   69.66    9.47   0
  -9   5  11   53.71    9.84   0
   9   5 -11   71.93   10.00   0
  -9   5  11   85.82    9.97   0
   8   5 -11  316.60   10.80   0
  -8   5  11  258.06   12.85   0
  -8   5  11  282.51   10.80   0
  -8  -5  11  249.32    9.69   0
   7   5 -11  252.79    9.20   0
  -7   5  11  217.94   11.25   0
  -7   5  11  241.33   11.63   0
  -7  -5  11  228.99    8.83   0
  -6   5  11    9.80    9.55   0
  -6   5  11    4.01   11.10   0
  -6  -5  11    8.45    7.71   0
   6   5 -11    9.12    5.66   0
  -5   5  11   16.04   11.82   0
   5   5 -11   30.31    7.76   0
  -5  -5  11   17.10    7.80   0
  -5   5  11   14.35   13.58   0
   4   5 -11  143.67    8.30   0
  -4  -5  11  120.71    8.23   0
   3   5 -11    9.58    7.91   0
  -3  -5  11   18.75    7.73   0
   2   5 -11   19.13    5.69   0
  -2  -5  11    3.37    5.54   0
   1   5 -11   -2.50    8.58   0
  -1  -5  11    8.23    5.42   0
   0   5 -11    4.44    9.71   0
   0  -5  11    7.81    6.93   0
  -1   5 -11   -0.13    9.56   0
   1  -5  11    2.72    9.48   0
 -15   0  12    1.54    6.84   0
 -15   0  12   -3.49    9.63   0
 -14   0  12  385.16    9.30   0
 -14   0  12  416.59    9.53   0
  14   0 -12  486.17    9.77   0
  13   0 -12    5.04    7.82   0
 -13   0  12    2.96    7.63   0
 -13   0  12   -4.45    7.67   0
  12   0 -12  519.32    7.88   0
 -12   0  12  451.31    9.32   0
 -12   0  12  399.08    7.16   0
 -11   0  12   -0.33    4.29   0
  11   0 -12    5.21    4.37   0
 -11   0  12    0.27    6.10   0
  10   0 -12 1105.44   10.74   0
 -10   0  12  968.21   10.01   0
   9   0 -12    6.41    6.60   0
  -9   0  12    1.46    6.33   0
  -8   0  12 1591.35   12.39   0
   8   0 -12 1942.14   13.26   0
  -7   0  12    6.55    6.85   0
   7   0 -12    0.64    7.45   0
  -6   0  12 5342.32   19.25   0
   6   0 -12 6448.90   22.72   0
   5   0 -12   -1.61    6.61   0
  -5   0  12   -1.22    6.49   0
  -4   0  12  247.11    7.57   0
   4   0 -12  313.74    8.04   0
   3   0 -12    6.60    6.35   0
  -3   0  12    4.12    6.17   0
   2   0 -12 1808.41   13.37   0
  -2   0  12 1534.23   12.57   0
   1   0 -12    8.71    6.17   0
  -1   0  12   -3.69    6.25   0
   0   0 -12   16.42    6.30   0
   0   0  12    7.92    6.15   0
  -1   0 -12   -0.37    6.21   0
   1   0  12   -4.62    6.13   0
  -2   0 -12   48.60    7.63   0
   2   0  12   46.85    6.36   0
  -3   0 -12   -0.97    7.63   0
   3   0  12   -4.96    7.43   0
  -4   0 -12   48.40    8.09   0
   4   0  12   54.12    8.03   0
  -5   0 -12   -4.62    7.92   0
   5   0  12   -2.44    7.73   0
  -6   0 -12   26.87    9.78   0
   6   0  12   32.91    9.52   0
 -15  -1  12   85.59    9.83   0
 -15   1  12   81.17    9.93   0
  15   1 -12  130.56   10.22   0
 -15  -1  12   99.48    9.96   0
 -15   1  12  119.88   10.12   0
 -14   1  12   82.98    6.06   0
  14   1 -12  107.11    6.51   0
 -14  -1  12  117.73    6.17   0
 -14   1  12  118.37    6.20   0
 -14  -1  12   96.70    6.09   0
 -13   1  12  265.72    8.56   0
  13   1 -12  342.91    7.20   0
 -13  -1  12  295.63    6.82   0
 -13   1  12  322.36    8.92   0
  13  -1 -12  342.99    9.43   0
 -13  -1  12  264.57    6.81   0
 -12   1  12  113.59    7.98   0
  12  -1 -12  169.30    8.44   0
 -12  -1  12  132.84    6.11   0
  12   1 -12  159.14    6.21   0
 -12   1  12  148.38    8.27   0
 -12  -1  12  133.31    5.92   0
  11   1 -12  484.69    9.49   0
 -11  -1  12  389.55    8.52   0
  11  -1 -12  461.88    9.76   0
 -11   1  12  395.31    6.73   0
 -11   1  12  368.70    9.00   0
 -10  -1  12  218.15    7.37   0
 -10   1  12  230.57    6.04   0
 -10   1  12  215.65    7.30   0
  10   1 -12  266.52    7.71   0
  10  -1 -12  262.39    7.78   0
  -9  -1  12   70.85    6.53   0
   9  -1 -12   77.19    6.98   0
  -9   1  12   70.64    6.85   0
   9   1 -12   68.30    7.02   0
  -9   1  12   69.02    6.55   0
   8  -1 -12  648.07    9.59   0
  -8  -1  12  549.76    8.68   0
   8   1 -12  668.85    7.90   0
  -8   1  12  566.81    8.93   0
  -7  -1  12  331.40    7.80   0
   7   1 -12  387.57    6.72   0
  -7   1  12  337.50    7.94   0
   7  -1 -12  396.73    8.53   0
   6   1 -12   71.98    6.85   0
  -6  -1  12   52.76    6.58   0
  -6   1  12   62.51    6.74   0
   6  -1 -12   71.53    7.04   0
  -5  -1  12  200.01    7.15   0
  -5   1  12  215.79    7.42   0
   5  -1 -12  258.06    8.02   0
   5   1 -12  250.69    7.67   0
  -4   1  12  200.16    7.42   0
   4  -1 -12  255.26    7.87   0
   4   1 -12  227.86    7.59   0
  -4  -1  12  201.88    5.67   0
   3  -1 -12  127.11    7.16   0
   3   1 -12  127.46    6.90   0
  -3  -1  12  100.33    6.66   0
  -3   1  12   97.39    6.81   0
   2   1 -12   31.47    4.64   0
  -2  -1  12   26.49    4.51   0
  -2   1  12   23.79    6.23   0
   2  -1 -12   29.71    6.67   0
   1   1 -12  549.63    8.82   0
  -1   1  12  471.13    9.11   0
   1  -1 -12  580.61    9.63   0
  -1  -1  12  472.62    7.03   0
   0   1 -12  726.86    9.43   0
   0  -1 -12  779.64   10.54   0
   0   1  12  641.82    9.90   0
   0  -1  12  645.08    9.16   0
  -1   1 -12   14.04    6.29   0
  -1  -1 -12   19.91    6.76   0
   1   1  12   13.90    6.24   0
   1  -1  12   11.41    6.31   0
  -2   1 -12  197.45    6.55   0
  -2  -1 -12  201.82    8.88   0
   2   1  12  179.08    8.57   0
   2  -1  12  174.70    8.26   0
  -3   1 -12   13.14    5.47   0
  -3  -1 -12   -0.16    7.78   0
   3   1  12   -0.77    7.70   0
   3  -1  12    8.49    7.58   0
  -4   1 -12  193.10    8.66   0
  -4  -1 -12  181.66    8.76   0
   4   1  12  178.19    8.75   0
   4  -1  12  168.76    6.52   0
  -5   1 -12   35.51    8.88   0
  -5  -1 -12   38.69    9.13   0
   5   1  12   32.32    8.07   0
   5  -1  12   25.40    8.10   0
  -6   1 -12   67.25    7.17   0
  -6  -1 -12   62.87   10.14   0
   6   1  12   80.81    9.88   0
   6  -1  12   59.36    9.87   0
 -15   2  12    9.36    6.90   0
 -15   2  12   13.09    9.61   0
 -15  -2  12    1.38    6.90   0
  15   2 -12   -1.46   10.03   0
 -15  -2  12   -4.33    9.69   0
 -14   2  12   58.04    7.09   0
  14   2 -12   53.33    9.85   0
 -14   2  12   42.17    9.54   0
 -14  -2  12   52.99    9.56   0
 -14  -2  12   36.30    9.60   0
 -13   2  12   54.42    8.09   0
 -13  -2  12   66.97    5.84   0
  13   2 -12   69.13    8.20   0
 -13  -2  12   56.10    7.94   0
 -13   2  12   75.76    8.01   0
 -12   2  12  188.43    8.35   0
  12   2 -12  195.21    6.45   0
 -12  -2  12  166.47    6.30   0
 -12   2  12  210.75    8.50   0
 -11   2  12    5.17    7.50   0
 -11  -2  12    8.04    7.58   0
 -11   2  12    6.22    5.43   0
  11   2 -12   18.67    7.67   0
 -10   2  12   -1.98    7.46   0
  10  -2 -12   -4.46    7.81   0
 -10  -2  12   -5.54    6.82   0
  10   2 -12   12.35    7.56   0
 -10   2  12    5.35    5.23   0
  -9  -2  12    7.35    6.20   0
   9   2 -12   13.99    6.42   0
  -9   2  12    8.13    6.40   0
   9  -2 -12   18.93    6.56   0
  -9   2  12   11.41    6.20   0
   8  -2 -12   13.33    4.68   0
  -8  -2  12   12.96    6.17   0
   8   2 -12   15.84    4.51   0
  -8   2  12    9.39    6.31   0
  -8   2  12    9.78    4.45   0
   7   2 -12   -8.24    6.38   0
  -7  -2  12    5.85    6.08   0
  -7   2  12    6.64    6.19   0
   7  -2 -12    0.72    6.50   0
  -7   2  12    6.92    6.06   0
  -6  -2  12   42.05    6.37   0
   6  -2 -12   58.83    6.82   0
  -6   2  12   43.80    6.56   0
   6   2 -12   66.69    6.70   0
  -5  -2  12   15.08    6.31   0
   5  -2 -12   22.45    6.61   0
  -5   2  12   26.51    6.33   0
   5   2 -12   18.29    4.65   0
  -4   2  12   35.38    6.33   0
   4   2 -12   42.04    6.55   0
   4  -2 -12   47.46    6.72   0
  -4  -2  12   30.87    4.56   0
   3  -2 -12  127.20    7.41   0
   3   2 -12  100.10    5.18   0
  -3  -2  12   91.74    4.96   0
  -3   2  12   89.91    6.86   0
   2  -2 -12   98.14    7.20   0
   2   2 -12   88.96    6.69   0
  -2   2  12   73.65    8.05   0
  -2  -2  12   72.25    4.75   0
   1  -2 -12   15.08    6.54   0
   1   2 -12   16.26    4.53   0
  -1   2  12   11.93    7.57   0
  -1  -2  12   17.98    6.15   0
   0   2 -12  236.84    7.50   0
   0   2  12  212.10    8.01   0
   0  -2  12  217.89    7.41   0
   0  -2 -12  268.14    8.54   0
  -1   2 -12  849.49    9.32   0
   1   2  12  804.38   13.96   0
   1  -2  12  786.18   10.72   0
  -1  -2 -12  977.81   13.15   0
  -2   2 -12 1372.24   11.14   0
   2   2  12 1308.96   14.85   0
   2  -2  12 1255.10   12.54   0
  -2  -2 -12 1528.62   15.67   0
  -3   2 -12    0.88    7.81   0
   3   2  12    3.24    7.80   0
   3  -2  12    3.09    5.39   0
  -3  -2 -12  -10.35    9.63   0
  -4   2 -12    6.57    7.88   0
   4   2  12    4.73    7.87   0
  -4  -2 -12    4.46    7.70   0
   4  -2  12    8.92    7.74   0
  -5   2 -12   88.11   10.04   0
   5   2  12   92.08   10.11   0
  -5  -2 -12   91.42    9.95   0
   5  -2  12   77.10    7.20   0
 -13   3  12   35.08    9.56   0
 -13   3  12   29.68    6.79   0
 -13  -3  12   28.20    6.80   0
  13   3 -12   20.37    7.04   0
 -13  -3  12   22.64    6.91   0
  12   3 -12  193.05    8.83   0
 -12   3  12  169.27    8.54   0
 -12  -3  12  173.84    6.40   0
 -12   3  12  201.71    8.75   0
 -11   3  12   33.93    8.06   0
 -11  -3  12   25.29    7.77   0
  11   3 -12   33.19    8.00   0
 -11   3  12   31.34    5.74   0
 -10   3  12   36.90    7.72   0
 -10  -3  12   32.97    7.76   0
  10   3 -12   50.47    5.55   0
 -10   3  12   40.67    7.82   0
  -9   3  12    3.34    5.37   0
  -9  -3  12    0.48    7.60   0
   9   3 -12   10.43    7.71   0
  -9   3  12    7.77    7.69   0
  -8   3  12  210.29    8.63   0
  -8  -3  12  214.34    8.45   0
   8   3 -12  278.92    8.82   0
  -8   3  12  244.35    8.87   0
  -7   3  12    4.01    6.21   0
  -7  -3  12    2.50    6.18   0
   7   3 -12    9.18    6.95   0
   7  -3 -12    9.53    7.10   0
  -7   3  12    1.78    6.12   0
  -6   3  12   13.49    6.22   0
  -6  -3  12    4.29    6.26   0
  -6   3  12   13.25    6.24   0
   6  -3 -12   15.29    6.52   0
   6   3 -12   16.54    6.18   0
  -5   3  12    1.28    7.67   0
   5  -3 -12    1.75    7.58   0
   5   3 -12    2.39    6.30   0
  -5  -3  12    1.87    6.23   0
  -5   3  12    0.03    6.17   0
  -4   3  12  653.18   11.15   0
   4  -3 -12  873.93   12.30   0
   4   3 -12  765.16    8.31   0
  -4  -3  12  679.91    7.80   0
  -4   3  12  694.65   12.25   0
   3   3 -12   -4.99    4.41   0
   3  -3 -12    2.31    7.69   0
  -3  -3  12    4.90    6.05   0
  -3   3  12    0.97    6.10   0
  -3   3  12   -1.87    7.50   0
   2  -3 -12   52.76    7.89   0
   2   3 -12   48.07    5.47   0
  -2   3  12   37.56    8.42   0
  -2  -3  12   42.82    4.56   0
   1   3 -12  189.51    8.23   0
  -1   3  12  179.73    9.20   0
  -1  -3  12  177.47    8.17   0
   1  -3 -12  228.24    9.38   0
   0   3 -12   42.48    5.67   0
   0   3  12   36.52    9.63   0
   0  -3 -12   48.36    9.28   0
   0  -3  12   34.07    5.51   0
  -1   3 -12    0.31    5.34   0
   1   3  12    1.77    9.34   0
  -1  -3 -12    1.55    8.89   0
   1  -3  12    5.40    7.51   0
  -2  -3 -12   24.22   10.71   0
   2   3  12   23.05    7.96   0
  -2   3 -12   32.02    7.79   0
   2  -3  12   19.93    5.50   0
   3   3  12    7.50    9.65   0
  -3   3 -12   -3.82    5.77   0
   3  -3  12    2.69    7.89   0
  -3  -3 -12    3.40   11.42   0
   4   3  12   -1.19   11.73   0
  -4   3 -12   -4.58    6.81   0
   4  -3  12    1.88    9.45   0
  -4  -3 -12    3.44   11.29   0
  12   4 -12   61.29    9.84   0
 -12   4  12   48.39    9.91   0
 -12   4  12   44.10    9.81   0
 -12  -4  12   37.16    6.98   0
 -11  -4  12   20.64    9.51   0
 -11   4  12    4.39    9.62   0
  11   4 -12   13.09    6.83   0
 -11   4  12    6.72    9.72   0
 -10  -4  12    0.42    7.77   0
 -10   4  12    1.54    7.93   0
  10   4 -12    3.71    7.97   0
 -10   4  12    4.15    7.82   0
  -9  -4  12   61.45    7.93   0
  -9   4  12   66.97    8.05   0
   9   4 -12   71.19    8.26   0
  -9   4  12   65.40    8.21   0
  -8  -4  12   -5.59    7.68   0
  -8   4  12   -4.11    9.39   0
   8   4 -12    9.34    7.78   0
  -8   4  12   -0.27    7.71   0
   7   4 -12    0.09    7.66   0
  -7   4  12    0.01    9.32   0
  -7   4  12    1.62    9.41   0
  -7  -4  12   -0.95    5.36   0
  -6   4  12    3.50    9.33   0
  -6   4  12    2.21    7.61   0
   6   4 -12    4.47    5.51   0
  -6  -4  12   -3.56    7.62   0
  -5   4  12   71.94    9.99   0
  -5   4  12   77.88    9.89   0
   5   4 -12   89.07    5.80   0
  -5  -4  12   62.32    8.02   0
  -4   4  12    5.68    9.24   0
   4   4 -12   -4.63    5.51   0
  -4  -4  12    5.08    7.59   0
  -4   4  12    1.18    9.30   0
  -3   4  12   16.49   11.76   0
   3   4 -12   26.90    5.54   0
  -3   4  12   14.18   10.96   0
  -3  -4  12    4.18    7.74   0
   2   4 -12  215.53    8.58   0
  -2  -4  12  202.33    8.42   0
   1   4 -12  203.00    6.68   0
  -1  -4  12  201.98    8.33   0
   0   4 -12   34.83    5.76   0
   0  -4  12   41.52    7.89   0
  -1   4 -12   83.89    9.73   0
   1  -4  12   79.49    8.88   0
  -2   4 -12  100.47   10.06   0
   2  -4  12   97.31    9.91   0
  -9  -5  12    8.32    9.64   0
  -9   5  12    6.61   11.79   0
   9   5 -12    4.50    9.76   0
  -9   5  12    7.05    9.79   0
   8   5 -12   92.32    7.63   0
  -8   5  12   85.96   12.33   0
  -8   5  12   92.08   12.50   0
  -8  -5  12   82.21    9.90   0
   7   5 -12   -0.17    9.64   0
  -7   5  12   12.51   11.67   0
  -7   5  12    4.54   11.61   0
  -7  -5  12    6.70    9.59   0
  -6   5  12   85.50   12.46   0
  -6   5  12   86.00   14.13   0
  -6  -5  12   90.30    7.20   0
   6   5 -12  102.56    9.99   0
   5   5 -12   17.73    9.50   0
  -5  -5  12   15.18    9.46   0
   4   5 -12  112.31    7.37   0
  -4  -5  12   85.60    7.23   0
   3   5 -12   14.54    9.57   0
  -3  -5  12   19.76    9.42   0
   2   5 -12   61.80    7.06   0
  -2  -5  12   53.13    9.81   0
   1   5 -12   28.64    9.79   0
  -1  -5  12   36.24    6.91   0
 -15   0  13  366.95    8.69   0
  15   0 -13  468.12    9.40   0
 -15   0  13  487.76    8.77   0
 -14   0  13   -5.55    9.48   0
  14   0 -13  -12.54    9.93   0
 -14   0  13    4.90    9.56   0
  13   0 -13   44.90    5.76   0
 -13   0  13   15.15    8.00   0
 -13   0  13   22.96    5.70   0
 -12   0  13   -5.08    7.72   0
  12   0 -13    4.00    7.71   0
 -12   0  13   -1.85    5.36   0
  11   0 -13   13.87    7.89   0
 -11   0  13   11.12    7.75   0
 -11   0  13   23.48    7.64   0
  10   0 -13    7.47    5.43   0
 -10   0  13   -2.78    6.91   0
  -9   0  13  542.07    8.81   0
   9   0 -13  619.47    7.94   0
  -8   0  13  -11.04    6.58   0
   8   0 -13   -7.61    6.77   0
  -7   0  13 1427.39   11.89   0
   7   0 -13 1723.88   11.84   0
  -6   0  13   -4.51    6.48   0
   6   0 -13    0.24    6.83   0
  -5   0  13    8.92    6.33   0
   5   0 -13    9.35    6.63   0
  -4   0  13    2.11    6.10   0
   4   0 -13   -4.34    4.49   0
   3   0 -13   14.43    6.38   0
  -3   0  13    4.88    6.27   0
   2   0 -13    0.23    6.31   0
  -2   0  13    1.79    6.09   0
   1   0 -13   19.14    6.32   0
  -1   0  13   13.89    6.13   0
   0   0 -13   -0.68    7.46   0
   0   0  13    1.41    7.40   0
  -1   0 -13   42.76    7.82   0
   1   0  13   36.70    7.73   0
  -2   0 -13    0.52    7.74   0
   2   0  13    4.49    5.37   0
  -3   0 -13   22.62    7.82   0
   3   0  13   18.97    7.83   0
  -4   0 -13   -3.25    9.58   0
   4   0  13   -0.01    9.39   0
  -5   0 -13   -5.74    6.92   0
   5   0  13   -4.43    9.64   0
 -15  -1  13    3.75    6.82   0
 -15   1  13   -5.84    9.69   0
  15   1 -13    2.44    7.00   0
 -15  -1  13    8.93    9.61   0
 -15   1  13   -2.00    9.54   0
 -14   1  13  165.17   10.09   0
  14   1 -13  202.84    8.11   0
 -14  -1  13  218.14   10.40   0
 -14   1  13  201.99    7.59   0
 -14  -1  13  182.03    7.41   0
 -13   1  13  173.35    8.46   0
  13  -1 -13  200.14    6.86   0
 -13  -1  13  198.70    8.44   0
 -13   1  13  201.11    6.59   0
  13   1 -13  198.97    8.89   0
 -13  -1  13  168.12    8.57   0
 -12   1  13  112.14    8.12   0
  12   1 -13  139.98    8.45   0
 -12  -1  13  128.33    8.21   0
 -12   1  13  128.12    6.18   0
 -12  -1  13  120.57    8.08   0
  12  -1 -13  147.01    8.38   0
  11   1 -13    6.35    5.45   0
  11  -1 -13   -5.68    7.86   0
 -11  -1  13   -1.61    7.58   0
 -11   1  13    0.47    7.60   0
 -11   1  13    0.82    7.57   0
 -10  -1  13  272.73    8.55   0
 -10   1  13  272.23    6.79   0
  10  -1 -13  310.99    7.21   0
  10   1 -13  303.17    7.03   0
 -10   1  13  270.10    6.64   0
  -9  -1  13  424.21    8.20   0
   9  -1 -13  494.24    7.49   0
  -9   1  13  447.58    8.50   0
   9   1 -13  511.32    8.66   0
   8  -1 -13 1202.84   11.58   0
  -8  -1  13  969.36    9.98   0
  -8   1  13  965.72   10.58   0
   8   1 -13 1179.90    9.79   0
  -7  -1  13  206.33    7.28   0
   7   1 -13  218.74    7.56   0
  -7   1  13  197.02    7.47   0
   7  -1 -13  247.61    7.82   0
  -6  -1  13  284.14    7.69   0
   6   1 -13  347.24    6.64   0
  -6   1  13  303.17    7.88   0
   6  -1 -13  382.78    8.66   0
  -5  -1  13   -1.39    4.41   0
  -5   1  13    2.61    6.26   0
   5  -1 -13    4.43    6.62   0
   5   1 -13    2.08    6.52   0
   4  -1 -13   81.14    7.07   0
   4   1 -13   83.75    5.07   0
  -4  -1  13   69.01    4.92   0
  -4   1  13   83.10    6.68   0
   3  -1 -13   72.40    6.84   0
   3   1 -13   94.89    6.67   0
  -3  -1  13   61.57    6.50   0
  -3   1  13   58.54    6.54   0
   2   1 -13  221.58    7.46   0
  -2   1  13  190.84    7.45   0
  -2  -1  13  208.02    7.15   0
   2  -1 -13  253.84    7.87   0
   1   1 -13    2.27    6.16   0
  -1   1  13   -2.06    6.18   0
  -1  -1  13    5.33    6.14   0
   1  -1 -13    3.36    4.46   0
   0   1 -13  297.55    6.96   0
   0   1  13  233.28    8.87   0
   0  -1  13  274.63    8.75   0
   0  -1 -13  300.85    9.38   0
  -1   1 -13  104.86    8.12   0
   1   1  13   90.69    8.01   0
  -1  -1 -13   96.98    8.29   0
   1  -1  13   79.48    5.87   0
  -2   1 -13  144.35    8.46   0
   2   1  13  122.82    8.71   0
  -2  -1 -13  143.52    8.60   0
   2  -1  13  130.69    6.31   0
  -3   1 -13  490.27   10.43   0
   3   1  13  433.57   10.63   0
  -3  -1 -13  499.53   10.91   0
   3  -1  13  395.16    7.98   0
  -4   1 -13 1059.41   11.29   0
   4   1  13  949.28   14.07   0
  -4  -1 -13 1065.15   14.28   0
   4  -1  13  924.46   10.94   0
 -14   2  13    0.39    6.69   0
 -14  -2  13   -9.06    9.65   0
  14   2 -13    9.23    9.71   0
 -14   2  13    5.85    9.49   0
 -14  -2  13    1.30    9.59   0
 -13   2  13   -7.41    6.64   0
  13   2 -13    9.28    9.52   0
 -13  -2  13    2.69    9.33   0
 -13   2  13   -1.24    9.45   0
 -13  -2  13   12.52    9.22   0
 -12   2  13   57.74    5.81   0
  12   2 -13  101.39    8.15   0
 -12  -2  13   74.91    8.01   0
 -12   2  13   76.21    8.25   0
 -11   2  13  296.59    8.86   0
 -11  -2  13  316.70    6.90   0
 -11   2  13  316.02    9.20   0
  11  -2 -13  377.77    9.62   0
  11   2 -13  399.74    9.15   0
 -10   2  13    8.27    7.59   0
  10  -2 -13    1.98    7.75   0
 -10  -2  13   -3.30    5.30   0
 -10   2  13    2.50    7.54   0
  10   2 -13   -9.73    5.50   0
  -9  -2  13   95.58    5.79   0
   9   2 -13  152.07    6.24   0
   9  -2 -13  151.14    6.46   0
  -9   2  13  115.92    8.17   0
  -9   2  13  112.98    8.02   0
  -8  -2  13   -5.82    6.95   0
   8   2 -13    7.85    7.66   0
  -8   2  13   -0.85    5.29   0
  -8   2  13    3.84    7.37   0
   8  -2 -13   -3.18    7.74   0
  -7  -2  13   24.50    6.29   0
   7   2 -13   28.42    4.58   0
  -7   2  13   18.77    6.18   0
   7  -2 -13   28.63    6.57   0
  -7   2  13   22.64    6.36   0
  -6  -2  13   12.81    4.36   0
  -6   2  13    4.08    6.20   0
   6  -2 -13    3.23    6.49   0
   6   2 -13   -0.43    6.38   0
  -5   2  13  103.50    7.00   0
   5   2 -13  139.93    6.96   0
   5  -2 -13  141.53    7.43   0
  -5  -2  13  103.09    6.77   0
   4  -2 -13  207.14    7.95   0
   4   2 -13  188.07    5.66   0
  -4  -2  13  144.22    5.23   0
  -4   2  13  159.24    7.28   0
   3  -2 -13    9.21    6.53   0
   3   2 -13   -1.26    4.62   0
  -3  -2  13   11.67    6.18   0
  -3   2  13    8.70    6.23   0
   2  -2 -13  189.44    8.79   0
   2   2 -13  164.86    8.29   0
  -2   2  13  134.36    8.42   0
  -2  -2  13  153.77    7.98   0
   1  -2 -13    3.52    7.67   0
   1   2 -13    0.17    7.60   0
  -1   2  13   -0.35    7.65   0
  -1  -2  13   13.70    7.52   0
   0   2 -13   88.52    8.10   0
   0   2  13   80.36    9.81   0
   0  -2  13   84.62    5.71   0
   0  -2 -13   93.98    8.30   0
  -1   2 -13  394.95    9.51   0
   1   2  13  365.33   10.22   0
   1  -2  13  337.81    7.51   0
  -1  -2 -13  444.64   12.39   0
  -2   2 -13  110.54    8.50   0
   2   2  13  120.50    8.75   0
   2  -2  13  122.62    8.24   0
  -2  -2 -13  133.14    9.00   0
  -3   2 -13   63.09    9.80   0
   3   2  13   64.43    9.89   0
   3  -2  13   60.43    9.58   0
  -3  -2 -13   68.57    9.96   0
  -4   2 -13   24.62    9.93   0
   4   2  13   11.76    9.83   0
   4  -2  13    7.02    9.75   0
  -4  -2 -13   31.27   11.82   0
 -13   3  13   66.07    9.88   0
  13   3 -13   80.16   10.07   0
 -13  -3  13   71.67    7.01   0
 -13   3  13   74.30    9.89   0
  12   3 -13    6.34    9.66   0
 -12   3  13    0.62    9.58   0
 -12  -3  13    0.05    6.69   0
 -12   3  13   -5.23    9.73   0
 -11   3  13   68.20    8.14   0
 -11  -3  13   78.56    8.06   0
 -11   3  13   90.65    8.20   0
  11   3 -13   73.25    6.17   0
 -10   3  13   61.52    8.03   0
 -10  -3  13   61.98    7.95   0
  10   3 -13   72.72    5.87   0
 -10   3  13   54.19    5.95   0
  -9   3  13  123.39    6.23   0
  -9  -3  13  126.68    8.23   0
   9   3 -13  159.86    8.34   0
  -9   3  13  133.86    8.51   0
  -8   3  13   31.32    7.62   0
  -8  -3  13   36.71    7.64   0
   8   3 -13   31.81    7.88   0
  -8   3  13   34.33    7.84   0
  -7   3  13   84.43    8.12   0
  -7  -3  13   85.50    7.86   0
   7   3 -13  104.33    5.98   0
   7  -3 -13  116.94    8.39   0
  -7   3  13   79.65    8.21   0
  -6   3  13  116.24    8.33   0
   6   3 -13  126.80    5.93   0
  -6  -3  13  105.53    5.86   0
   6  -3 -13  131.91    8.54   0
  -6   3  13  116.83    9.85   0
  -5   3  13   30.80    7.65   0
   5  -3 -13   33.16    9.59   0
   5   3 -13   38.82    7.58   0
  -5  -3  13   29.82    5.38   0
  -5   3  13   32.98    7.75   0
   4   3 -13    9.58    7.65   0
  -4  -3  13   -8.32    7.65   0
   4  -3 -13    1.12    7.70   0
  -4   3  13    1.23    7.67   0
  -4   3  13   -2.03    9.42   0
   3  -3 -13   42.36    7.88   0
   3   3 -13   40.56    5.63   0
  -3   3  13   24.51    7.84   0
  -3  -3  13   30.71    7.78   0
   2  -3 -13    3.93    8.91   0
   2   3 -13    6.97    7.74   0
  -2   3  13    2.56    9.30   0
  -2  -3  13    0.63    5.38   0
   1   3 -13   11.19    5.35   0
  -1   3  13    3.42    9.40   0
  -1  -3  13    9.91    7.70   0
   1  -3 -13    4.47    9.00   0
   0   3 -13   10.05    5.50   0
   0   3  13    7.58    9.51   0
   0  -3 -13    3.96    9.22   0
   0  -3  13   13.94    7.58   0
   1   3  13   17.49    9.71   0
  -1   3 -13   28.25    7.96   0
  -1  -3 -13   26.52    9.52   0
   1  -3  13   18.50    5.61   0
  -2  -3 -13    1.63   13.04   0
   2   3  13   -0.79   11.61   0
  -2   3 -13    3.90    9.47   0
   2  -3  13  -12.09    9.54   0
  -3  -3 -13   18.83   11.69   0
   3   3  13   13.93   11.98   0
  -3   3 -13    7.70    9.83   0
   3  -3  13   14.83    9.62   0
 -11  -4  13   37.82    9.75   0
 -11   4  13   44.75    9.91   0
  11   4 -13   52.61    7.08   0
 -11   4  13   50.04   10.00   0
 -10  -4  13   67.71    9.75   0
 -10   4  13   76.21    9.84   0
  10   4 -13   90.97   10.02   0
 -10   4  13   72.32   10.04   0
  -9  -4  13   48.03    9.70   0
  -9   4  13   55.56    9.77   0
   9   4 -13   74.79    9.81   0
  -9   4  13   64.72    9.70   0
  -8  -4  13   42.45    5.83   0
  -8   4  13   44.50    9.94   0
   8   4 -13   45.56    8.99   0
  -8   4  13   54.30    8.19   0
   7   4 -13    0.49    7.86   0
  -7   4  13    0.73    7.88   0
  -7   4  13   -1.40    7.80   0
  -7  -4  13    1.11    5.40   0
  -6   4  13   46.07    8.24   0
  -6   4  13   47.42    9.78   0
  -6  -4  13   44.64    8.04   0
   6   4 -13   49.24    8.02   0
  -5   4  13    1.76    9.39   0
   5   4 -13    1.11    7.81   0
  -5  -4  13    4.50    7.58   0
  -5   4  13    4.82    9.41   0
  -4   4  13    0.97    9.44   0
   4   4 -13   -4.57    7.88   0
  -4   4  13   -0.95    9.49   0
  -4  -4  13   -1.50    5.39   0
  -3   4  13   -0.05   10.67   0
  -3   4  13   -0.06   12.23   0
   3   4 -13    0.21    5.47   0
  -3  -4  13    3.54    5.47   0
   2   4 -13  591.26   10.78   0
  -2  -4  13  462.59    8.09   0
   1   4 -13    6.16    9.58   0
  -1  -4  13   12.68    6.82   0
   0   4 -13   30.37    9.63   0
   0  -4  13   22.21    6.72   0
  -1   4 -13   -1.69    9.66   0
   1  -4  13    0.29    6.78   0
 -14   0  14   34.01    9.77   0
  14   0 -14   25.29    7.19   0
 -14   0  14   32.23    6.88   0
  13   0 -14  -10.17    9.92   0
 -13   0  14  -10.69    9.65   0
 -13   0  14   -2.39    9.45   0
 -12   0  14  291.47    8.96   0
  12   0 -14  297.61    9.26   0
 -12   0  14  268.90    8.82   0
  11   0 -14   -3.10    5.53   0
 -11   0  14    9.04    7.59   0
  10   0 -14   29.12    5.88   0
 -10   0  14   31.66    7.70   0
  -9   0  14    5.27    7.73   0
   9   0 -14    5.76    5.62   0
  -8   0  14 2847.31   14.65   0
   8   0 -14 3620.39   18.14   0
  -7   0  14  -11.38    7.24   0
   7   0 -14    1.62    8.10   0
  -6   0  14  259.33    7.62   0
   6   0 -14  320.17    7.46   0
  -5   0  14    0.89    6.11   0
   5   0 -14    1.53    7.08   0
  -4   0  14   -2.45    6.82   0
   4   0 -14    5.71    7.47   0
  -3   0  14    4.43    7.43   0
   3   0 -14    9.68    7.53   0
   2   0 -14   50.90    7.73   0
  -2   0  14   48.68    7.64   0
   1   0 -14    2.23    7.63   0
  -1   0  14    2.48    5.29   0
   0   0 -14    2.13    7.72   0
   0   0  14   -3.65    7.53   0
  -1   0 -14    3.94    7.77   0
   1   0  14   -0.45    7.71   0
  -2   0 -14  160.65   10.28   0
   2   0  14  159.01    8.44   0
  -3   0 -14    6.61    9.58   0
   3   0  14    4.80    6.65   0
 -14   1  14   -6.84    9.60   0
  14   1 -14    8.00    9.86   0
 -14  -1  14    1.90    9.59   0
 -14   1  14   -6.57    9.83   0
  14  -1 -14   -2.11    9.94   0
 -14  -1  14   -0.57    9.58   0
 -13   1  14   86.73    9.92   0
 -13  -1  14  102.92    9.84   0
  13  -1 -14  149.92   10.16   0
 -13   1  14  112.55    9.89   0
  13   1 -14  133.30    7.37   0
 -13  -1  14  103.94    7.18   0
  12   1 -14    4.78    5.69   0
 -12  -1  14    2.54    7.81   0
  12  -1 -14   -3.94    8.20   0
 -12   1  14    3.72    7.83   0
 -12   1  14    2.03    7.68   0
  11   1 -14   15.07    5.64   0
  11  -1 -14    0.84    7.98   0
 -11  -1  14    8.64    7.71   0
 -11   1  14   10.70    7.75   0
 -11   1  14    9.17    7.66   0
 -10  -1  14    3.34    7.68   0
 -10   1  14   15.43    7.55   0
  10  -1 -14    3.66    7.94   0
  10   1 -14    6.25    5.58   0
 -10   1  14   11.08    7.60   0
  -9  -1  14   74.79    7.82   0
   9  -1 -14  113.39    8.22   0
  -9   1  14   83.96    8.00   0
   9   1 -14  100.07    6.13   0
   8  -1 -14   14.96    8.25   0
  -8  -1  14   18.57    7.74   0
  -8   1  14   10.12    7.79   0
   8   1 -14   10.55    8.00   0
  -7  -1  14   48.43    7.98   0
  -7   1  14   48.61    7.96   0
   7   1 -14   70.15    8.16   0
   7  -1 -14   51.91    8.31   0
  -6  -1  14 1176.26   11.79   0
  -6   1  14 1148.65   12.33   0
   6   1 -14 1404.99   11.09   0
   6  -1 -14 1523.78   13.55   0
  -5   1  14  301.29    9.07   0
   5  -1 -14  350.05    7.76   0
  -5  -1  14  287.57    8.58   0
   5   1 -14  333.12    7.39   0
   4  -1 -14  114.70    8.40   0
   4   1 -14  105.42    6.13   0
  -4  -1  14   82.39    7.98   0
  -4   1  14   93.73    8.01   0
   3  -1 -14   12.01    7.77   0
   3   1 -14    3.15    5.56   0
  -3   1  14    7.73    7.43   0
  -3  -1  14   -8.65    7.64   0
   2   1 -14    1.93    5.39   0
  -2   1  14   -4.91    7.66   0
  -2  -1  14   -7.01    7.64   0
   2  -1 -14    2.34    7.77   0
   1   1 -14   24.22    7.63   0
  -1   1  14   13.12    7.71   0
  -1  -1  14   17.41    7.57   0
   1  -1 -14   22.05    7.85   0
   0   1 -14  137.61    8.36   0
   0   1  14  113.88    8.26   0
   0  -1  14   94.85    8.22   0
   0  -1 -14  138.95    8.49   0
  -1   1 -14    3.60    7.85   0
   1   1  14    5.60    7.78   0
   1  -1  14    8.69    7.75   0
  -1  -1 -14   -1.12    7.95   0
  -2   1 -14  318.16   10.74   0
   2   1  14  256.71   10.98   0
   2  -1  14  299.23   10.49   0
  -2  -1 -14  312.90   11.22   0
  -3   1 -14   63.95   10.05   0
   3   1  14   55.19   10.06   0
   3  -1  14   61.12   10.01   0
  -3  -1 -14   77.21   10.13   0
 -13   2  14    8.87    9.37   0
  13   2 -14    0.03    9.59   0
 -13  -2  14  -22.06    9.65   0
 -13   2  14   -0.53    6.82   0
 -12   2  14  123.88    9.80   0
  12   2 -14  160.20   10.21   0
 -12  -2  14  123.94    7.06   0
 -12   2  14  132.37   10.16   0
  11  -2 -14   42.26    8.30   0
 -11   2  14   33.39    7.90   0
 -11  -2  14   27.39    7.92   0
 -11   2  14   32.56    7.87   0
  11   2 -14   51.39    8.07   0
 -10  -2  14  120.07    8.15   0
 -10   2  14  121.03    8.17   0
  10   2 -14  129.75    8.38   0
  10  -2 -14  133.82    6.51   0
 -10   2  14   93.48    8.34   0
  -9  -2  14  111.95    7.90   0
   9  -2 -14  138.33    8.59   0
  -9   2  14  106.49    8.27   0
   9   2 -14  135.16    8.32   0
  -9   2  14  100.79    8.14   0
  -8  -2  14    4.27    5.37   0
   8   2 -14   -4.23    5.64   0
  -8   2  14    6.26    7.51   0
   8  -2 -14    3.53    5.50   0
  -8   2  14   -1.56    7.67   0
  -7  -2  14   -2.04    5.40   0
   7   2 -14    5.78    5.40   0
  -7   2  14   -0.63    7.56   0
   7  -2 -14    1.44    7.76   0
  -7   2  14    1.51    5.33   0
   6   2 -14  119.59    6.02   0
  -6   2  14   86.29    8.22   0
   6  -2 -14  129.10    8.44   0
  -6  -2  14   84.91    5.75   0
  -5   2  14  167.21    8.50   0
   5   2 -14  197.29    6.72   0
   5  -2 -14  211.90    9.17   0
  -5  -2  14  164.66    6.31   0
   4  -2 -14  875.02   12.57   0
   4   2 -14  799.63    9.21   0
  -4  -2  14  692.26   10.14   0
  -4   2  14  676.72   11.49   0
   3  -2 -14   66.05    8.53   0
   3   2 -14   51.80    8.08   0
  -3   2  14   57.18    7.89   0
  -3  -2  14   44.12    5.71   0
   2  -2 -14   -2.87    7.74   0
   2   2 -14   -5.99    7.88   0
  -2   2  14   -0.65    7.67   0
  -2  -2  14   -4.90    7.68   0
   1  -2 -14   -4.91    7.84   0
   1   2 -14    4.49    7.72   0
  -1   2  14    1.55    7.75   0
  -1  -2  14    2.88    7.78   0
   0   2 -14  316.47    9.11   0
   0   2  14  276.94    9.82   0
   0  -2  14  267.99    6.99   0
   0  -2 -14  349.95   10.22   0
  -1   2 -14    3.63    9.71   0
   1   2  14   14.18    9.40   0
   1  -2  14   -5.78    9.66   0
  -1  -2 -14   10.34    9.64   0
  -2   2 -14  277.50   10.98   0
   2   2  14  273.06   11.29   0
   2  -2  14  276.81    8.19   0
  -2  -2 -14  350.57   11.59   0
 -12   3  14   24.78    9.58   0
 -12  -3  14   16.82    6.67   0
 -12   3  14   21.90    9.69   0
  12   3 -14   25.81    6.88   0
 -11   3  14   15.21    9.56   0
 -11  -3  14   16.59    9.62   0
 -11   3  14   15.82    9.66   0
  11   3 -14    6.71    7.17   0
 -10   3  14  402.45   11.35   0
 -10  -3  14  391.98   10.77   0
 -10   3  14  426.01   11.37   0
  10   3 -14  469.38    8.87   0
  -9   3  14   94.00    8.34   0
  -9  -3  14  106.97    8.23   0
   9   3 -14  133.42    6.30   0
  -9   3  14  108.03    8.51   0
  -8   3  14   21.48    7.96   0
  -8  -3  14   30.45    7.86   0
   8   3 -14   34.16    5.70   0
  -8   3  14   39.26    7.79   0
   8  -3 -14   31.50    8.26   0
  -7   3  14   -3.31    7.73   0
   7   3 -14   10.51    5.61   0
  -7   3  14    6.69    7.81   0
   7  -3 -14    8.14    8.02   0
  -7  -3  14    5.19    5.49   0
  -6   3  14    9.89    7.76   0
   6  -3 -14   11.10    7.75   0
  -6  -3  14    4.45    7.67   0
   6   3 -14   10.01    5.55   0
  -6   3  14    6.31    7.73   0
   5  -3 -14   19.66    7.93   0
   5   3 -14   12.99    7.88   0
  -5  -3  14   18.71    7.71   0
  -5   3  14   15.80    7.85   0
  -5   3  14   17.40    7.73   0
   4  -3 -14   50.91    9.72   0
   4   3 -14   36.29    8.00   0
  -4  -3  14   32.39    7.81   0
  -4   3  14   33.96    9.67   0
  -4   3  14   39.34    9.73   0
   3  -3 -14    5.26    7.69   0
   3   3 -14   17.44    7.86   0
  -3   3  14    6.40    9.51   0
  -3  -3  14   13.87    7.70   0
   2  -3 -14   60.75    9.75   0
   2   3 -14   50.64    5.85   0
  -2   3  14   47.40    8.15   0
  -2  -3  14   32.24    5.78   0
  -1   3  14    2.81   10.96   0
   1   3 -14    4.37    6.75   0
  -1  -3  14    2.33    6.55   0
   1  -3 -14    2.26   11.20   0
   0   3  14   23.73   11.74   0
   0   3 -14   30.15    6.85   0
   0  -3  14   15.81    9.51   0
   0  -3 -14   32.15    9.48   0
   1   3  14   -3.20   11.85   0
  -1   3 -14    0.89    9.73   0
  -1  -3 -14   -2.79   11.60   0
   1  -3  14    0.61    9.54   0
  -9  -4  14   -3.45    9.61   0
  -9   4  14   -2.83    9.61   0
   9   4 -14    8.41    6.86   0
  -9   4  14   -7.26    9.65   0
  -8   4  14  118.22   10.12   0
   8   4 -14  114.88    7.60   0
  -8   4  14  114.86   10.43   0
  -8  -4  14  112.73    9.95   0
   7   4 -14    8.78    9.78   0
  -7   4  14   15.86   11.81   0
  -7   4  14   10.20    9.58   0
  -7  -4  14   21.98    9.40   0
  -6   4  14   18.23   11.57   0
  -6  -4  14   13.06    6.78   0
   6   4 -14   10.88    9.74   0
  -6   4  14   16.73   11.69   0
  -5   4  14    3.04   11.56   0
  -5  -4  14   -0.75    9.35   0
   5   4 -14   11.13    6.67   0
  -5   4  14   -0.85   11.64   0
  -4   4  14    0.12   11.54   0
  -4   4  14    5.11   13.33   0
   4   4 -14  -10.82    9.65   0
  -4  -4  14    3.93    6.69   0
  -3   4  14   22.17   13.41   0
  -3   4  14   27.45   13.74   0
   3   4 -14   39.54    9.72   0
  -3  -4  14   24.50    6.91   0
   2   4 -14   -2.26    6.87   0
  -2  -4  14   -0.38    9.55   0
  13   0 -15  747.92   12.71   0
 -13   0  15  666.32   11.74   0
 -13   0  15  596.31   11.73   0
 -12   0  15    8.79    9.45   0
  12   0 -15   -1.63    9.79   0
 -12   0  15   -5.08    9.43   0
  11   0 -15  125.88    6.52   0
 -11   0  15  121.46    8.18   0
  10   0 -15   -3.08    5.74   0
 -10   0  15  -13.72    7.85   0
  -9   0  15  179.45    8.47   0
   9   0 -15  197.91    8.80   0
  -8   0  15    1.15    7.91   0
   8   0 -15    3.51    7.91   0
  -7   0  15   67.91    7.96   0
   7   0 -15   80.64    8.24   0
  -6   0  15    6.49    7.45   0
   6   0 -15   -0.98    7.91   0
   5   0 -15   22.37    7.86   0
  -5   0  15   15.61    7.55   0
   4   0 -15    2.00    7.69   0
  -4   0  15  -10.69    7.67   0
  -3   0  15    0.68    7.55   0
   3   0 -15   -1.85    7.73   0
  -2   0  15    3.91    5.32   0
   2   0 -15   -4.19    7.80   0
  -1   0  15    3.49    7.71   0
   1   0 -15   -3.09    7.87   0
   0   0  15   -2.66    6.70   0
   0   0 -15  -10.29    9.63   0
   1   0  15   13.17    9.54   0
  -1   0 -15   16.72    6.95   0
 -13   1  15    5.07    6.73   0
  13  -1 -15   10.51    6.83   0
 -13  -1  15    5.11    6.80   0
  13   1 -15    7.67    9.75   0
 -13   1  15    7.61    9.66   0
 -13  -1  15   -2.22    9.59   0
  12   1 -15   -7.14    6.89   0
 -12  -1  15    0.93    9.40   0
  12  -1 -15   11.38    9.65   0
 -12   1  15   -1.61    6.69   0
 -12   1  15   -6.05    9.41   0
  11   1 -15   56.53    9.74   0
 -11  -1  15   45.24    5.69   0
 -11   1  15   37.13    5.92   0
 -11   1  15   46.41    6.78   0
  11  -1 -15   61.40    9.75   0
 -10  -1  15   -1.57    5.49   0
 -10   1  15    7.70    7.88   0
  10  -1 -15   10.80    7.87   0
  10   1 -15    1.18    7.85   0
 -10   1  15   -0.85    7.76   0
  -9  -1  15  112.85    8.30   0
   9  -1 -15  154.03    8.59   0
  -9   1  15  122.71    8.42   0
   9   1 -15  152.85    8.58   0
  -8  -1  15  137.89    5.88   0
  -8   1  15  138.39    8.34   0
   8   1 -15  169.67    8.51   0
   8  -1 -15  162.44    6.56   0
  -7  -1  15    0.79    5.64   0
  -7   1  15   19.29    7.82   0
   7   1 -15    6.94    8.21   0
   7  -1 -15    9.02    8.20   0
  -6   1  15  806.95   11.41   0
   6   1 -15 1004.78   11.83   0
   6  -1 -15 1072.10   12.54   0
  -6  -1  15  818.93   10.91   0
   5  -1 -15 1219.71   13.17   0
  -5  -1  15  953.34   11.31   0
  -5   1  15  904.75   11.82   0
   5   1 -15 1178.11   12.17   0
   4  -1 -15   85.93    8.54   0
  -4  -1  15   79.50    8.10   0
  -4   1  15   83.54    8.10   0
   4   1 -15   93.14    6.08   0
   3  -1 -15   26.04    7.97   0
  -3   1  15   16.67    7.78   0
   3   1 -15   21.47    7.90   0
  -3  -1  15   14.39    5.53   0
   2   1 -15  560.21   10.26   0
  -2   1  15  485.99   10.06   0
  -2  -1  15  461.78    8.11   0
   2  -1 -15  568.73   10.98   0
   1   1 -15    4.61    7.91   0
  -1   1  15   -4.02    7.79   0
  -1  -1  15   -0.22    5.61   0
   1  -1 -15    0.00    8.03   0
   0   1 -15   27.70    9.85   0
   0   1  15   22.88    9.62   0
   0  -1  15   22.42    9.56   0
   0  -1 -15   33.02    9.91   0
  -1   1 -15   25.29    9.79   0
   1   1  15   14.95    9.65   0
   1  -1  15   11.92    9.57   0
  -1  -1 -15    8.29    9.99   0
  12   2 -15  125.62   10.34   0
 -12   2  15  113.22    7.29   0
 -12  -2  15  120.68   10.11   0
 -12   2  15  108.47   10.23   0
  12  -2 -15  146.47    7.82   0
 -11   2  15    0.20    9.38   0
 -11  -2  15    0.46    6.77   0
 -11   2  15    1.56    9.53   0
  11  -2 -15   -0.35    6.91   0
  11   2 -15   -1.50    9.62   0
 -10  -2  15   31.10    9.56   0
 -10   2  15   34.50    9.44   0
  10  -2 -15   31.79    9.75   0
  10   2 -15   39.51    6.88   0
 -10   2  15   37.97    9.46   0
   9  -2 -15   -3.06    8.13   0
  -9  -2  15    2.45    5.52   0
  -9   2  15   -0.21    5.54   0
   9   2 -15    0.90    5.71   0
  -9   2  15    5.43    7.67   0
  -8  -2  15    9.75    7.71   0
  -8   2  15   -6.53    7.90   0
   8   2 -15    4.54    5.55   0
   8  -2 -15    3.88    5.64   0
  -8   2  15   -3.83    7.84   0
  -7  -2  15  418.72    7.72   0
  -7   2  15  413.51    8.29   0
   7   2 -15  536.39   10.36   0
   7  -2 -15  580.31   10.80   0
   6   2 -15    6.08    7.92   0
  -6   2  15   -3.52    7.90   0
   6  -2 -15    9.91    8.02   0
  -6  -2  15    2.11    5.41   0
   5  -2 -15    1.35    8.03   0
  -5  -2  15    7.37    5.43   0
   5   2 -15    5.01    7.85   0
  -5   2  15    3.85    7.79   0
   4  -2 -15   40.25    8.25   0
   4   2 -15   48.51    5.89   0
  -4  -2  15   32.99    7.93   0
  -4   2  15   40.83    8.01   0
   3  -2 -15  559.58   11.39   0
   3   2 -15  501.84   10.05   0
  -3   2  15  432.05   10.46   0
  -3  -2  15  424.26    9.48   0
   2  -2 -15    9.87    9.53   0
   2   2 -15  -10.23    9.58   0
  -2   2  15    4.76    7.86   0
  -2  -2  15   14.92    5.49   0
   1  -2 -15   -1.11    9.55   0
   1   2 -15    8.05    9.67   0
  -1   2  15    4.22    9.52   0
  -1  -2  15    0.15    9.49   0
   0  -2 -15  136.27   10.43   0
   0   2  15  111.13   10.36   0
   0   2 -15  124.81   10.25   0
   0  -2  15  102.01    7.25   0
 -10   3  15    3.95    9.68   0
 -10  -3  15   16.42    6.83   0
 -10   3  15    9.14    9.76   0
  10   3 -15    8.46    9.83   0
  -9   3  15   21.27    9.70   0
  -9  -3  15   26.29    6.78   0
  -9   3  15   25.54    9.58   0
   9   3 -15   21.51    6.92   0
  -8  -3  15   -0.96    9.47   0
  -8   3  15    4.76    9.57   0
   8  -3 -15   -2.59    9.82   0
  -8   3  15    6.08    9.47   0
   8   3 -15    4.89    6.87   0
  -7   3  15   -4.00    9.63   0
   7   3 -15   -1.18    9.70   0
  -7   3  15    0.64    9.47   0
  -7  -3  15    3.52    9.44   0
   7  -3 -15    4.88    9.61   0
   6  -3 -15   -2.08    9.53   0
  -6  -3  15   -6.21    9.36   0
   6   3 -15  -14.04    9.59   0
  -6   3  15    3.51    9.31   0
  -6   3  15   -2.94    9.45   0
  -5  -3  15    2.38    6.63   0
   5   3 -15   -3.48    6.80   0
  -5   3  15   -4.10    9.53   0
  -5   3  15   -1.44    9.37   0
   5  -3 -15    7.78    9.45   0
   4  -3 -15   -0.81    9.33   0
   4   3 -15    6.53    9.47   0
  -4   3  15    0.72   11.69   0
  -4  -3  15   -1.31    6.69   0
  -4   3  15    2.45    9.50   0
   3  -3 -15    1.68    9.29   0
  -3   3  15   -2.64    9.53   0
   3   3 -15    6.79    9.72   0
  -3  -3  15   -2.38    6.76   0
   2  -3 -15   18.42   11.59   0
  -2   3  15   11.01    9.63   0
   2   3 -15    9.77    9.63   0
  -2  -3  15    8.07    6.73   0
  11   0 -16   -3.00    9.74   0
 -11   0  16   -0.89    9.50   0
  10   0 -16   12.69    9.75   0
 -10   0  16   13.03    6.82   0
  -9   0  16    2.11    9.41   0
   9   0 -16   -5.68    6.92   0
  -8   0  16  277.76    9.19   0
   8   0 -16  382.53   10.57   0
  -7   0  16    0.93    7.80   0
   7   0 -16   -7.94    7.99   0
   6   0 -16   16.77    7.95   0
  -6   0  16   -0.58    5.60   0
   5   0 -16    3.06    5.46   0
  -5   0  16   -9.66    7.83   0
   4   0 -16   -8.49    8.88   0
  -4   0  16   -6.62    7.79   0
  -3   0  16    2.41    9.41   0
   3   0 -16   -3.35    6.86   0
  -2   0  16   17.72    6.81   0
   2   0 -16   25.72    9.84   0
  -1   0  16   -0.37    9.45   0
   1   0 -16   -1.17    9.75   0
 -11  -1  16  266.18   10.46   0
 -11   1  16  255.89   10.51   0
  11  -1 -16  294.79   11.16   0
 -11   1  16  236.98   10.60   0
  11   1 -16  309.42   10.83   0
 -10  -1  16   10.00    9.40   0
 -10   1  16    5.30    6.59   0
  10  -1 -16    5.84    6.80   0
  10   1 -16    0.99    6.96   0
 -10   1  16    0.88    9.45   0
  -9  -1  16    6.89    6.78   0
  -9   1  16   10.14    9.47   0
   9  -1 -16   12.31    9.84   0
   9   1 -16   12.96    9.83   0
  -8  -1  16  106.32    9.13   0
  -8   1  16  106.65    7.22   0
   8   1 -16  147.74   10.20   0
   8  -1 -16  134.73   10.36   0
  -7  -1  16  306.32    9.74   0
  -7   1  16  280.93    9.27   0
   7   1 -16  348.39   10.46   0
   7  -1 -16  392.99   11.32   0
   6   1 -16   11.09    6.01   0
   6  -1 -16   19.41    9.06   0
  -6  -1  16    3.03    7.99   0
  -6   1  16   18.34    7.98   0
   5   1 -16    8.48    9.06   0
   5  -1 -16    9.41    9.85   0
  -5  -1  16   14.45    5.59   0
  -5   1  16    9.93    7.90   0
   4  -1 -16   26.27    7.13   0
  -4   1  16   23.31    9.58   0
  -4  -1  16   21.92    9.58   0
   4   1 -16   24.67    6.90   0
   3  -1 -16   45.48    9.85   0
  -3   1  16   42.01    9.65   0
  -3  -1  16   17.40    7.00   0
   3   1 -16   35.13    9.82   0
   2  -1 -16   73.40   10.40   0
  -2   1  16   72.03    9.94   0
  -2  -1  16   70.84    9.73   0
   2   1 -16   96.41   10.06   0
  -1   1  16   99.78   10.15   0
  -1  -1  16   90.23   10.06   0
   1   1 -16  106.26   10.10   0
   1  -1 -16  121.86   10.37   0
 -10  -2  16   15.97    6.92   0
 -10   2  16   14.12    9.70   0
  10  -2 -16   41.75    9.98   0
  10   2 -16   16.82    9.97   0
 -10   2  16   25.46    9.67   0
  -9  -2  16   47.86    9.60   0
  -9   2  16   42.77    7.17   0
   9   2 -16   45.29    7.21   0
  -9   2  16   37.69    9.70   0
   9  -2 -16   57.82    9.99   0
  -8  -2  16   15.97    9.38   0
  -8   2  16    3.91    9.52   0
   8   2 -16    3.89    9.73   0
   8  -2 -16    3.81    9.74   0
  -8   2  16   -3.28    9.59   0
  -7   2  16  414.38   11.46   0
   7   2 -16  483.96   11.61   0
   7  -2 -16  494.24   12.21   0
  -7  -2  16  350.79    8.44   0
   6   2 -16   44.06    7.14   0
   6  -2 -16   46.54   10.15   0
  -6  -2  16   33.89    6.97   0
  -6   2  16   39.59    9.79   0
  -5  -2  16   15.11    9.56   0
  -5   2  16    9.45    9.78   0
   5  -2 -16   19.93   10.07   0
   5   2 -16    9.13    9.98   0
   4  -2 -16  338.43   11.49   0
  -4   2  16  220.14   11.13   0
  -4  -2  16  238.46    7.87   0
   4   2 -16  283.66   11.09   0
   3  -2 -16  261.18   13.38   0
  -3   2  16  182.95   10.72   0
  -3  -2  16  181.79    7.82   0
   3   2 -16  221.03   10.78   0
  -8   0  17   -1.40    9.55   0
   8   0 -17    2.93    9.76   0
   7   0 -17   20.06    7.04   0
  -7   0  17    6.64    9.61   0
   6   0 -17    2.59    9.90   0
  -6   0  17    7.69    9.45   0
   5   0 -17   22.63    7.01   0
  -5   0  17   22.63    9.56   0
;
_shelx_hkl_checksum     80892
_shelx_res_file
;
TITL C11H10N4 at 200 K in in P2/n (Herges96)
CELL 0.71073  13.2798    5.9792   13.4130    90.000   113.046    90.000
ZERR  4.0      0.0008    0.0003    0.0009     0.000     0.007     0.000
LATT  1
SYMM 0.5-X, Y, 0.5-Z
SFAC C H N
UNIT 44 40 16
L.S. 10
ACTA
TEMP -73
BOND $H
HTAB
HTAB N4 N2
EQIV $1 -x+1/2, y-1, -z+3/2
HTAB N4 N1_$1
MPLA C1 C2 N1 C3 C4 C5
MPLA C6 C7 C8 C9 C10 C11
CONF C1 N2 N3 C6
MPLA N2 C5 C1 C2
MPLA N3 C7 C6 C11
CONF
WGHT    0.067500    0.077800
EXTI    0.053847
FVAR       1.69006
C1    1    0.421090    0.499085    0.673725    11.00000    0.01779    0.02031 =
         0.02130    0.00275    0.00802    0.00089
C2    1    0.405298    0.653384    0.743717    11.00000    0.01862    0.02676 =
         0.02933   -0.00107    0.01247    0.00088
AFIX  43
H2    2    0.344931    0.631251    0.763845    11.00000   -1.20000
AFIX   0
N1    3    0.469336    0.830679    0.784557    11.00000    0.02316    0.02640 =
         0.03130   -0.00452    0.01248    0.00047
C3    1    0.553682    0.859663    0.754765    11.00000    0.02193    0.02223 =
         0.03087   -0.00070    0.00981   -0.00244
AFIX  43
H3    2    0.599678    0.986111    0.781708    11.00000   -1.20000
AFIX   0
C4    1    0.576893    0.713087    0.686238    11.00000    0.02209    0.02836 =
         0.03212    0.00212    0.01519   -0.00211
AFIX  43
H4    2    0.638230    0.738661    0.668013    11.00000   -1.20000
AFIX   0
C5    1    0.510337    0.530327    0.644873    11.00000    0.02416    0.02514 =
         0.02617   -0.00001    0.01495    0.00048
AFIX  43
H5    2    0.524837    0.428144    0.597890    11.00000   -1.20000
AFIX   0
N2    3    0.342921    0.324323    0.636687    11.00000    0.02106    0.02206 =
         0.02398   -0.00004    0.01059   -0.00104
N3    3    0.359043    0.194905    0.568949    11.00000    0.02198    0.01964 =
         0.02383    0.00187    0.00975   -0.00006
C6    1    0.285941    0.017930    0.527575    11.00000    0.02027    0.01981 =
         0.02108    0.00323    0.00781    0.00082
C7    1    0.192053   -0.030828    0.550775    11.00000    0.02084    0.02400 =
         0.02080    0.00371    0.00733   -0.00047
C8    1    0.131276   -0.224610    0.502782    11.00000    0.02262    0.02998 =
         0.02735    0.00276    0.00797   -0.00504
AFIX  43
H8    2    0.068682   -0.261738    0.517128    11.00000   -1.20000
AFIX   0
C9    1    0.160517   -0.360191    0.436045    11.00000    0.02793    0.02382 =
         0.03008   -0.00160    0.00448   -0.00465
AFIX  43
H9    2    0.118563   -0.490273    0.405893    11.00000   -1.20000
AFIX   0
C10   1    0.251556   -0.309419    0.411683    11.00000    0.03037    0.02549 =
         0.02962   -0.00291    0.00988    0.00341
AFIX  43
H10   2    0.270506   -0.402177    0.364177    11.00000   -1.20000
AFIX   0
C11   1    0.312648   -0.123805    0.457571    11.00000    0.02359    0.02494 =
         0.02675    0.00227    0.01103    0.00253
AFIX  43
H11   2    0.374708   -0.089727    0.441764    11.00000   -1.20000
AFIX   0
N4    3    0.159683    0.099819    0.614679    11.00000    0.02910    0.03514 =
         0.03621   -0.00733    0.02143   -0.01005
H1N4  2    0.202411    0.209818    0.650992    11.00000    0.03379
H2N4  2    0.108131    0.045245    0.636471    11.00000    0.04542
HKLF 4
REM  C11H10N4 at 200 K in in P2/n (Herges96)
REM R1 =  0.0387 for    1731 Fo > 4sig(Fo)  and  0.0483 for all    2137 data
REM    145 parameters refined using      0 restraints
END
WGHT      0.0675      0.0778
REM Instructions for potential hydrogen bonds
HTAB N4 N2
HTAB N4 N1_$1
REM Highest difference peak  0.206,  deepest hole -0.182,  1-sigma level  0.040
Q1    1   0.4194  0.5552  0.7196  11.00000  0.05    0.21
Q2    1   0.1591 -0.1372  0.5280  11.00000  0.05    0.20
Q3    1   0.3204  0.0912  0.5498  11.00000  0.05    0.19
Q4    1   0.2421  0.0025  0.5386  11.00000  0.05    0.18
Q5    1   0.3013 -0.0575  0.5003  11.00000  0.05    0.17
Q6    1   0.3836  0.4283  0.6474  11.00000  0.05    0.17
Q7    1   0.5774  0.7578  0.7439  11.00000  0.05    0.15
Q8    1   0.2594 -0.1624  0.4102  11.00000  0.05    0.15
Q9    1   0.5408  0.8050  0.6908  11.00000  0.05    0.15
Q10   1   0.4487  0.5341  0.6366  11.00000  0.05    0.14
Q11   1   0.5634  0.6012  0.6906  11.00000  0.05    0.14
Q12   1   0.5272  0.6741  0.6452  11.00000  0.05    0.14
Q13   1   0.4200  0.7703  0.7395  11.00000  0.05    0.13
Q14   1   0.1235 -0.2578  0.4424  11.00000  0.05    0.13
Q15   1   0.4613  0.9242  0.8365  11.00000  0.05    0.13
Q16   1   0.2672  0.3416  0.5281  11.00000  0.05    0.12
Q17   1   0.1989 -0.3067  0.4077  11.00000  0.05    0.12
Q18   1   0.2942 -0.2572  0.4630  11.00000  0.05    0.12
Q19   1   0.4193  0.1891  0.5826  11.00000  0.05    0.12
Q20   1   0.5055  0.8348  0.7731  11.00000  0.05    0.11
;
_shelx_res_checksum     19296
_shelxl_version_number        2.014
