# Supplementary material for: Crystal structure of 2-[2-(pyridin-3-yl)diazen-1-yl]aniline
Source: Acta Crystallogr E Crystallogr Commun. 2018 Jun 26;74(Pt 7):1013–6. doi: 10.1107/S2056989018008605 (PMC6038623; doi:10.1107/S2056989018008605)
Supplement: Supplementary file 2 [file e-74-01013-Isup2.hkl]

data_I                                                                          
_shelx_title ' C11H10N4 at 200 K in in P2/n (Herges96)'                         
_shelx_refln_list_code          4                                               
_shelx_F_calc_maximum       60.38                                               
_exptl_crystal_F_000       416.00                                               
_reflns_d_resolution_high  0.7828                                               
                                                                                
loop_                                                                           
 _space_group_symop_operation_xyz                                               
 'x, y, z'                                                                      
 '-x+1/2, y, -z+1/2'                                                            
 '-x, -y, -z'                                                                   
 'x-1/2, -y, z-1/2'                                                             
                                                                                
_cell_length_a    13.2798                                                       
_cell_length_b     5.9792                                                       
_cell_length_c    13.4130                                                       
_cell_angle_alpha  90.000                                                       
_cell_angle_beta  113.046                                                       
_cell_angle_gamma  90.000                                                       
                                                                                
_shelx_F_squared_multiplier     1.000                                           
                                                                                
loop_                                                                           
 _refln_index_h                                                                 
 _refln_index_k                                                                 
 _refln_index_l                                                                 
 _refln_F_squared_calc                                                          
 _refln_F_squared_meas                                                          
 _refln_F_squared_sigma                                                         
 _refln_observed_status                                                         
   2   0   0        234.28        197.08         3.46 o                         
   4   0   0       1766.35       1628.52        20.96 o                         
   6   0   0        679.60        642.26         9.98 o                         
   8   0   0         58.95         67.56         5.48 o                         
  10   0   0        137.33        142.90         9.99 o                         
  12   0   0        138.16        149.79        10.64 o                         
  14   0   0         58.29         60.42         4.37 o                         
   0   1   0        474.11        387.83         5.67 o                         
   1   1   0        160.62        134.97         6.60 o                         
   2   1   0       2298.44       2080.60        12.47 o                         
   3   1   0        590.65        585.90        32.80 o                         
   4   1   0          4.28          5.14         0.95 o                         
   5   1   0        474.75        472.75        16.03 o                         
   6   1   0        380.08        386.61        13.36 o                         
   7   1   0         84.48         79.61         3.28 o                         
   8   1   0        302.81        312.07        10.76 o                         
   9   1   0          5.07          4.56         0.83 o                         
  10   1   0          0.12          0.21         1.02 o                         
  11   1   0        253.09        260.23        12.49 o                         
  12   1   0        511.21        519.36        21.55 o                         
  13   1   0        144.41        150.87         7.37 o                         
  14   1   0         14.92         14.45         1.77 o                         
  15   1   0         74.87         81.88         6.22 o                         
   0   2   0        358.57        320.85         3.83 o                         
   1   2   0        686.56        602.42        13.49 o                         
   2   2   0          5.00          7.12         1.07 o                         
   3   2   0         49.54         51.57         2.91 o                         
   4   2   0        890.93        988.63        47.85 o                         
   5   2   0         13.67         13.15         0.94 o                         
   6   2   0         13.80         11.06         0.97 o                         
   7   2   0        236.45        258.39        12.04 o                         
   8   2   0        229.46        224.41        13.26 o                         
   9   2   0         43.66         43.98         1.69 o                         
  10   2   0        656.93        710.68        32.05 o                         
  11   2   0        232.89        242.76        10.86 o                         
  12   2   0          0.20          0.63         1.21 o                         
  13   2   0          4.29          3.13         1.21 o                         
  14   2   0          4.06          5.15         1.05 o                         
  15   2   0          1.51          2.60         1.38 o                         
   0   3   0          0.61          0.44         1.46 o                         
   1   3   0         36.78         38.11         1.21 o                         
   2   3   0       2351.11       2682.25        91.13 o                         
   3   3   0          2.44          7.37         1.00 o                         
   4   3   0         32.69         33.60         1.21 o                         
   5   3   0         40.08         36.31         1.66 o                         
   6   3   0        104.58        106.41         4.77 o                         
   7   3   0         15.12         16.40         1.01 o                         
   8   3   0         12.43         13.59         1.06 o                         
   9   3   0        196.14        210.12        11.15 o                         
  10   3   0         21.79         22.84         1.16 o                         
  11   3   0          0.08          0.84         0.98 o                         
  12   3   0        105.67        102.66         5.20 o                         
  13   3   0          5.70          7.20         1.23 o                         
  14   3   0          7.73          7.32         1.39 o                         
   0   4   0          1.75          0.23         1.28 o                         
   1   4   0         10.51         11.26         0.98 o                         
   2   4   0          4.19          5.45         0.93 o                         
   3   4   0         70.46         69.48         2.77 o                         
   4   4   0         41.05         42.58         1.87 o                         
   5   4   0          7.16          7.20         1.02 o                         
   6   4   0        191.02        205.86         7.58 o                         
   7   4   0         93.45         90.14         3.01 o                         
   8   4   0         48.21         48.13         1.67 o                         
   9   4   0          0.11         -0.99         1.02 o                         
  10   4   0        134.64        136.44         3.20 o                         
  11   4   0          0.03          0.85         1.19 o                         
  12   4   0         10.15          8.60         1.42 o                         
  13   4   0          1.85          0.00         1.51 o                         
   0   5   0        116.68        122.40         2.26 o                         
   1   5   0         23.64         26.04         1.28 o                         
   2   5   0         19.98         18.65         1.29 o                         
   3   5   0          0.00         -0.72         1.21 o                         
   4   5   0          0.61          0.39         1.15 o                         
   5   5   0         49.44         44.87         1.65 o                         
   6   5   0         56.13         43.57         1.17 o                         
   7   5   0          0.79          1.57         0.93 o                         
   8   5   0         43.14         47.24         2.02 o                         
   9   5   0          8.52          5.94         1.27 o                         
  10   5   0          7.57          8.45         1.27 o                         
  11   5   0         21.74         14.75         1.86 o                         
   0   6   0        734.06        766.42        17.32 o                         
   1   6   0          9.17         10.11         1.19 o                         
   2   6   0          6.64          6.64         1.17 o                         
   3   6   0        227.14        236.06         9.32 o                         
   4   6   0          6.06         20.16         5.76 o                         
   5   6   0          0.91         -0.54         1.18 o                         
   6   6   0          9.41          6.32         1.38 o                         
   7   6   0         36.36         31.25         1.33 o                         
   8   6   0          3.48          2.95         1.30 o                         
   9   6   0          2.03          2.47         1.72 o                         
   0   7   0          4.98          5.16         1.89 o                         
   1   7   0          8.35          8.27         1.66 o                         
   2   7   0          1.10          1.50         1.49 o                         
   3   7   0          1.36          1.53         1.52 o                         
   4   7   0        182.58        188.38         5.75 o                         
   5   7   0         72.69         82.78         3.16 o                         
   6   7   0         19.98         18.54         1.79 o                         
 -15   0   1         36.81         33.71         4.20 o                         
 -13   0   1          6.51          7.00         1.10 o                         
 -11   0   1          3.48          4.59         1.11 o                         
  -9   0   1         78.16         93.41         6.75 o                         
  -7   0   1        410.39        488.53        30.93 o                         
  -5   0   1       2015.35       2102.68       116.82 o                         
  -3   0   1        117.82        110.10         9.05 o                         
   3   0   1       1042.19        959.05        43.04 o                         
   5   0   1        473.91        436.90         8.81 o                         
   7   0   1         18.06         24.92         1.21 o                         
   9   0   1         98.21         94.02         4.97 o                         
  11   0   1         13.46         16.55         1.92 o                         
  13   0   1        177.86        187.58        18.23 o                         
  15   0   1        157.47        150.94        12.93 o                         
 -15   1   1          5.06          4.16         1.17 o                         
 -14   1   1         12.24         12.77         1.73 o                         
 -13   1   1         29.56         32.27         1.44 o                         
 -12   1   1         36.62         41.46         1.96 o                         
 -11   1   1        257.67        263.22        11.27 o                         
 -10   1   1         15.85         16.66         0.89 o                         
  -9   1   1        120.65        120.94         3.36 o                         
  -8   1   1        792.39        862.67        32.14 o                         
  -7   1   1        406.91        441.76        14.45 o                         
  -6   1   1         44.59         44.84         1.50 o                         
  -5   1   1         63.60         60.93         2.92 o                         
  -4   1   1        238.02        244.21        11.08 o                         
  -3   1   1        124.95        116.34         5.49 o                         
  -2   1   1        415.61        371.37        11.30 o                         
  -1   1   1       1168.24       1050.93         6.30 o                         
   0   1   1        387.89        306.81         3.89 o                         
   1   1   1        300.02        243.85         9.28 o                         
   3   1   1       1779.64       1806.77        75.56 o                         
   4   1   1        119.45        108.53         4.36 o                         
   5   1   1         31.77         32.88         0.86 o                         
   6   1   1       2043.77       2148.00        88.67 o                         
   7   1   1         31.19         28.85         1.20 o                         
   8   1   1          7.18          8.78         0.72 o                         
   9   1   1        331.47        357.39        13.98 o                         
  10   1   1        248.75        263.77        10.06 o                         
  11   1   1          0.90          0.41         0.94 o                         
  12   1   1        195.02        195.34        10.09 o                         
  13   1   1          0.86          1.13         0.90 o                         
  14   1   1          0.39          1.82         1.11 o                         
  15   1   1          0.09         -0.26         1.52 o                         
 -15   2   1          8.93         11.73         1.52 o                         
 -14   2   1          9.86         11.29         1.24 o                         
 -13   2   1         21.20         20.10         1.23 o                         
 -12   2   1         46.03         45.26         2.59 o                         
 -11   2   1         49.00         49.52         2.89 o                         
 -10   2   1        996.86        996.00        54.40 o                         
  -9   2   1       1000.84       1059.45        38.89 o                         
  -8   2   1         75.39         71.71         2.87 o                         
  -7   2   1         11.77         11.01         0.80 o                         
  -6   2   1         32.46         46.89         2.23 o                         
  -5   2   1        121.81        142.27         7.75 o                         
  -4   2   1         14.75         14.26         1.07 o                         
  -3   2   1        467.02        448.95        16.99 o                         
  -2   2   1       1257.89       1196.16        30.23 o                         
  -1   2   1          2.58          2.51         1.04 o                         
   0   2   1         53.85         51.47         1.36 o                         
   1   2   1        272.85        271.96         9.90 o                         
   2   2   1        246.42        229.82        10.08 o                         
   3   2   1        465.08        459.73        23.32 o                         
   4   2   1       1888.64       1982.35        63.44 o                         
   5   2   1        235.21        280.54        12.17 o                         
   6   2   1         13.83         15.61         0.83 o                         
   7   2   1        169.09        165.74         6.34 o                         
   8   2   1        225.89        206.33        10.27 o                         
   9   2   1         14.09         14.17         1.22 o                         
  10   2   1          0.81         -0.23         1.01 o                         
  11   2   1        190.22        182.59         9.92 o                         
  12   2   1         51.98         52.96         3.02 o                         
  13   2   1          1.17          1.19         1.21 o                         
  14   2   1        108.83        111.05         7.64 o                         
 -14   3   1          8.31          6.32         1.26 o                         
 -13   3   1          7.34          7.91         1.14 o                         
 -12   3   1         70.94         68.34         4.58 o                         
 -11   3   1        199.00        204.13         9.83 o                         
 -10   3   1          0.12          0.25         1.00 o                         
  -9   3   1        130.75        129.88         6.22 o                         
  -8   3   1        200.28        205.07         6.63 o                         
  -7   3   1         68.63         61.71         1.87 o                         
  -6   3   1        213.36        220.96         8.75 o                         
  -5   3   1         24.99         23.35         1.22 o                         
  -4   3   1         41.86         37.13         2.08 o                         
  -3   3   1         64.29         78.53         3.70 o                         
  -2   3   1        908.58        956.30        29.58 o                         
  -1   3   1         77.34         77.77         1.41 o                         
   0   3   1          6.07          6.34         1.00 o                         
   1   3   1         77.42         69.11         1.88 o                         
   2   3   1        373.76        398.35        20.98 o                         
   3   3   1          7.40          6.03         0.95 o                         
   4   3   1        102.74         94.70         3.34 o                         
   5   3   1        196.89        220.66        10.25 o                         
   6   3   1        135.29        144.31         5.17 o                         
   7   3   1          2.33          1.27         1.05 o                         
   8   3   1          5.96          5.05         1.02 o                         
   9   3   1          0.00          2.07         1.05 o                         
  10   3   1          0.42          1.52         0.97 o                         
  11   3   1         30.05         29.20         2.52 o                         
  12   3   1          1.16          1.97         1.20 o                         
  13   3   1          1.34          0.65         1.33 o                         
 -13   4   1        389.57        402.87        15.46 o                         
 -12   4   1          3.31          3.79         1.23 o                         
 -11   4   1          0.22          0.07         1.09 o                         
 -10   4   1        317.17        310.79        10.84 o                         
  -9   4   1         33.63         30.89         1.38 o                         
  -8   4   1          8.59          8.25         0.93 o                         
  -7   4   1         10.15         14.37         1.04 o                         
  -6   4   1        659.16        714.15        18.24 o                         
  -5   4   1         24.01         27.39         1.25 o                         
  -4   4   1         52.41         48.96         2.58 o                         
  -3   4   1         66.53         77.47         2.57 o                         
  -2   4   1          2.36          2.13         0.91 o                         
  -1   4   1         34.39         35.37         1.14 o                         
   0   4   1        182.46        201.94         2.09 o                         
   1   4   1         43.13         42.13         1.11 o                         
   2   4   1         28.23         31.77         1.65 o                         
   3   4   1          1.72          1.91         0.87 o                         
   4   4   1        314.20        324.85        11.97 o                         
   5   4   1         32.19         35.11         2.15 o                         
   6   4   1          5.38          4.40         1.17 o                         
   7   4   1         10.27         16.42         1.07 o                         
   8   4   1         92.26         84.51         4.50 o                         
   9   4   1         29.07         24.08         1.80 o                         
  10   4   1          2.83          3.39         1.23 o                         
  11   4   1         33.30         41.25         1.87 o                         
  12   4   1          0.81         -1.29         1.66 o                         
 -12   5   1          0.85          3.65         1.51 o                         
 -11   5   1        206.83        224.09         8.96 o                         
 -10   5   1          8.69          7.22         1.27 o                         
  -9   5   1          3.06          1.93         1.31 o                         
  -8   5   1        132.06        115.82         2.88 o                         
  -7   5   1          3.51          6.63         0.92 o                         
  -6   5   1         11.94         10.46         1.08 o                         
  -5   5   1        104.26        112.43         5.36 o                         
  -4   5   1          1.21          0.96         1.09 o                         
  -3   5   1          0.00          1.58         1.10 o                         
  -2   5   1        174.96        179.43         5.58 o                         
  -1   5   1         73.38         79.05         1.53 o                         
   0   5   1          5.68          5.78         1.19 o                         
   1   5   1         23.56         24.69         1.27 o                         
   2   5   1         49.34         55.56         2.43 o                         
   3   5   1          6.94          9.43         0.99 o                         
   4   5   1         19.91         15.77         1.20 o                         
   5   5   1         76.72         67.05         1.89 o                         
   6   5   1        269.81        226.13         5.22 o                         
   7   5   1          9.36          7.32         1.17 o                         
   8   5   1         17.52         21.78         1.38 o                         
   9   5   1         46.15         46.72         1.52 o                         
  10   5   1          5.71          6.58         1.27 o                         
  11   5   1          8.02          7.87         1.61 o                         
 -10   6   1          0.44         -0.28         1.39 o                         
  -9   6   1         14.40         19.35         1.57 o                         
  -8   6   1          1.05          0.39         1.17 o                         
  -7   6   1          5.12          5.28         1.23 o                         
  -6   6   1          0.00         -0.29         1.17 o                         
  -5   6   1          2.23          2.18         1.33 o                         
  -4   6   1        195.14        197.41         9.64 o                         
  -3   6   1        255.99        253.73         9.62 o                         
  -2   6   1        587.06        599.04        16.18 o                         
  -1   6   1          0.70          0.52         1.18 o                         
   0   6   1         22.08         21.62         1.37 o                         
   1   6   1        127.06        132.25         3.90 o                         
   2   6   1         35.95         36.34         1.87 o                         
   3   6   1          4.40          5.34         1.11 o                         
   4   6   1        287.07        280.05         8.87 o                         
   5   6   1          1.51          2.83         1.56 o                         
   6   6   1          0.78          0.78         1.35 o                         
   7   6   1          1.93          3.15         1.38 o                         
   8   6   1         19.94         17.59         1.67 o                         
   9   6   1          2.57          1.12         1.92 o                         
  -6   7   1          3.34          1.84         1.67 o                         
  -5   7   1         92.75         89.34         3.11 o                         
  -4   7   1        165.01        176.76         6.86 o                         
  -3   7   1         12.37         13.31         1.53 o                         
  -2   7   1         14.80         13.28         1.52 o                         
  -1   7   1         73.00         76.20         1.79 o                         
   0   7   1         13.99         15.00         1.51 o                         
   1   7   1         24.94         26.10         1.60 o                         
   2   7   1        278.53        291.78        10.75 o                         
   3   7   1        260.70        263.70        15.98 o                         
   4   7   1         29.82         35.26         2.48 o                         
   5   7   1          2.09          6.09         1.96 o                         
 -16   0   2         67.09         63.08         2.55 o                         
 -14   0   2          2.56          3.71         1.54 o                         
 -12   0   2         32.24         35.16         1.82 o                         
 -10   0   2          4.07          4.08         1.09 o                         
  -8   0   2        131.64        156.13         8.80 o                         
  -4   0   2        130.06        131.52        10.97 o                         
   0   0   2        296.70        253.58         5.78 o                         
   4   0   2        276.75        270.71         7.21 o                         
   6   0   2         63.44         65.75         4.33 o                         
   8   0   2        104.45        105.31         3.50 o                         
  10   0   2          5.77          5.45         1.27 o                         
  12   0   2        505.94        556.51        50.33 o                         
  14   0   2         39.36         41.57         3.72 o                         
 -16   1   2          2.96          2.25         1.21 o                         
 -15   1   2         54.68         51.06         2.92 o                         
 -14   1   2         82.46         81.40         3.02 o                         
 -13   1   2          5.52          5.83         0.82 o                         
 -12   1   2          0.81          1.28         0.90 o                         
 -11   1   2          5.56          5.92         0.77 o                         
 -10   1   2          2.20          3.91         0.93 o                         
  -9   1   2         29.57         30.90         2.12 o                         
  -8   1   2          0.02          4.89         2.84 o                         
  -7   1   2         75.52         64.09         3.22 o                         
  -6   1   2         15.11         16.59         1.02 o                         
  -5   1   2        146.57        168.73         7.17 o                         
  -4   1   2       1266.65       1282.83        55.43 o                         
  -3   1   2        126.53        111.69         4.35 o                         
  -2   1   2        231.12        204.53         5.94 o                         
  -1   1   2        722.05        643.75        28.37 o                         
   1   1   2       1323.43       1164.62        17.14 o                         
   3   1   2        150.18        140.63         2.07 o                         
   4   1   2         72.76         63.79         1.71 o                         
   5   1   2         37.18         37.46         1.12 o                         
   6   1   2          5.21          3.09         0.77 o                         
   7   1   2        135.71        137.25         4.64 o                         
   8   1   2        168.20        172.64         5.82 o                         
   9   1   2         18.64         19.53         1.13 o                         
  10   1   2        994.52       1037.04        42.44 o                         
  11   1   2        239.37        248.17         9.16 o                         
  12   1   2          1.48          0.94         1.01 o                         
  13   1   2         77.59         72.37         3.14 o                         
  14   1   2         10.16          8.74         1.39 o                         
 -15   2   2        205.08        217.46        13.00 o                         
 -14   2   2          5.20          6.56         0.91 o                         
 -13   2   2         15.51         15.49         1.05 o                         
 -12   2   2          0.83          1.60         0.90 o                         
 -11   2   2          4.16          3.41         0.95 o                         
 -10   2   2        261.23        277.13        12.95 o                         
  -9   2   2        703.77        665.94        37.88 o                         
  -8   2   2          8.72          8.21         0.95 o                         
  -7   2   2          4.34          7.33         0.84 o                         
  -6   2   2        116.94        126.51         4.87 o                         
  -5   2   2          0.10          0.43         0.95 o                         
  -4   2   2         96.44        109.02         5.11 o                         
  -3   2   2          7.82          9.35         1.03 o                         
  -2   2   2         16.20         11.01         1.01 o                         
  -1   2   2         79.03         82.82         3.61 o                         
   0   2   2        100.12         80.17         1.97 o                         
   1   2   2        264.21        238.06         2.48 o                         
   2   2   2        185.51        194.53         9.41 o                         
   3   2   2        340.94        347.27        19.09 o                         
   4   2   2       1971.75       2084.89        82.22 o                         
   5   2   2         28.51         30.28         1.64 o                         
   6   2   2         39.88         41.21         1.72 o                         
   7   2   2         62.59         67.29         2.92 o                         
   8   2   2       1229.35       1314.10        51.39 o                         
   9   2   2        130.40        138.33         6.04 o                         
  10   2   2         33.00         33.51         1.95 o                         
  11   2   2         37.48         39.94         1.90 o                         
  12   2   2         29.18         28.37         2.67 o                         
  13   2   2         37.28         36.46         3.61 o                         
  14   2   2          7.38          8.06         1.53 o                         
 -15   3   2         76.03         71.29         2.55 o                         
 -14   3   2         63.01         61.96         2.97 o                         
 -13   3   2         78.06         84.52         5.40 o                         
 -12   3   2         64.20         65.21         3.56 o                         
 -11   3   2          3.64          6.18         2.07 o                         
 -10   3   2        114.79        111.85         4.74 o                         
  -9   3   2         46.48         46.34         2.10 o                         
  -8   3   2        873.11        893.55        37.12 o                         
  -7   3   2       1256.48       1285.29        46.91 o                         
  -6   3   2         11.43         11.27         0.88 o                         
  -5   3   2          0.02          1.11         0.83 o                         
  -4   3   2       2808.62       3264.34       127.91 o                         
  -3   3   2        208.14        215.13         7.92 o                         
  -2   3   2          0.13          0.43         1.00 o                         
  -1   3   2         72.82         64.87         1.67 o                         
   0   3   2        285.44        299.78         7.62 o                         
   1   3   2         58.26         60.94         3.33 o                         
   2   3   2         54.26         48.07         1.42 o                         
   3   3   2          4.78          3.05         1.07 o                         
   4   3   2        214.79        216.04        12.32 o                         
   5   3   2         22.25         23.94         1.39 o                         
   6   3   2         26.20         25.83         1.79 o                         
   7   3   2         11.96         11.81         1.17 o                         
   8   3   2         42.38         42.83         2.44 o                         
   9   3   2          0.65          1.23         1.09 o                         
  10   3   2          0.00          0.74         1.13 o                         
  11   3   2         12.05         13.70         1.35 o                         
  12   3   2          3.93          4.52         1.35 o                         
  13   3   2         12.97         18.28         1.81 o                         
 -13   4   2         10.00          8.89         1.51 o                         
 -12   4   2        115.23        106.68         5.44 o                         
 -11   4   2         56.69         56.64         1.78 o                         
 -10   4   2          0.01          0.13         1.11 o                         
  -9   4   2          5.55          6.90         0.92 o                         
  -8   4   2         50.71         56.01         2.62 o                         
  -7   4   2         58.05         61.87         2.77 o                         
  -6   4   2         23.76         28.78         1.23 o                         
  -5   4   2        107.24        113.43         5.86 o                         
  -4   4   2          7.08          6.07         0.93 o                         
  -3   4   2          3.41          6.28         0.97 o                         
  -2   4   2          3.75          6.25         0.94 o                         
  -1   4   2        177.94        184.49         4.48 o                         
   0   4   2        165.24        162.83         4.55 o                         
   1   4   2          7.00          9.21         1.08 o                         
   2   4   2         33.48         29.67         1.13 o                         
   3   4   2          0.24          0.51         1.09 o                         
   4   4   2         13.40         18.04         1.35 o                         
   5   4   2         76.05         64.63         1.33 o                         
   6   4   2         21.46         23.49         1.29 o                         
   7   4   2         47.89         41.71         1.19 o                         
   8   4   2          0.00          1.02         1.13 o                         
   9   4   2         70.51         64.62         3.36 o                         
  10   4   2          2.14          1.04         1.18 o                         
  11   4   2          0.02          0.61         1.35 o                         
  12   4   2        161.92        188.02        10.92 o                         
 -12   5   2          0.41          0.80         1.22 o                         
 -11   5   2         65.30         70.29         4.51 o                         
 -10   5   2          1.10          1.10         1.34 o                         
  -9   5   2          0.36          0.52         1.18 o                         
  -8   5   2         26.60         23.99         1.04 o                         
  -7   5   2          0.34          0.84         0.97 o                         
  -6   5   2          0.18          0.66         1.08 o                         
  -5   5   2          2.48          1.31         1.15 o                         
  -4   5   2         11.44         12.51         1.17 o                         
  -3   5   2        216.14        226.29         9.49 o                         
  -2   5   2         31.14         32.96         1.30 o                         
  -1   5   2         66.88         69.78         1.71 o                         
   0   5   2        233.54        231.94         7.19 o                         
   1   5   2         50.90         57.25         2.21 o                         
   2   5   2         28.68         28.81         1.38 o                         
   3   5   2         16.36         15.76         2.05 o                         
   4   5   2        211.38        187.80         2.19 o                         
   5   5   2         10.13         11.34         1.20 o                         
   6   5   2         24.25         31.12         1.38 o                         
   7   5   2         85.51         83.58         1.59 o                         
   8   5   2          3.35          3.53         1.29 o                         
   9   5   2          1.53          1.20         1.46 o                         
  10   5   2          8.16          9.61         1.60 o                         
 -10   6   2         45.70         50.12         1.85 o                         
  -9   6   2          1.07          2.95         1.52 o                         
  -8   6   2          2.40          3.76         1.13 o                         
  -7   6   2          4.90          2.96         1.23 o                         
  -6   6   2         65.90         56.79         2.31 o                         
  -5   6   2         92.47         94.03         4.62 o                         
  -4   6   2         65.61         68.54         3.15 o                         
  -3   6   2         34.44         37.15         2.16 o                         
  -2   6   2        740.26        785.43        25.55 o                         
  -1   6   2        167.88        176.04         1.90 o                         
   0   6   2         49.34         51.18         1.81 o                         
   1   6   2          1.61          2.29         1.27 o                         
   2   6   2          0.04         -0.43         1.97 o                         
   3   6   2          2.01         -0.57         1.89 o                         
   4   6   2          1.64          0.37         1.53 o                         
   5   6   2         62.97         58.54         2.11 o                         
   6   6   2          1.15          3.48         1.89 o                         
   7   6   2          2.54          0.82         2.33 o                         
   8   6   2         12.69          7.95         1.95 o                         
  -6   7   2         22.43         19.65         1.79 o                         
  -5   7   2          0.38          0.46         1.64 o                         
  -4   7   2         30.81         32.59         2.80 o                         
  -3   7   2         49.65         46.56         1.73 o                         
  -2   7   2          9.46          7.84         1.58 o                         
  -1   7   2         54.42         61.11         1.78 o                         
   0   7   2          6.48          7.11         1.56 o                         
   1   7   2          0.07         -0.56         1.94 o                         
   2   7   2        194.92        193.16         2.69 o                         
   3   7   2        202.77        207.45         8.28 o                         
   4   7   2          5.48          4.25         2.40 o                         
   5   7   2          0.64          0.88         1.95 o                         
 -15   0   3        121.81        110.75        12.92 o                         
 -13   0   3         58.07         54.88         5.69 o                         
 -11   0   3          0.70          0.09         0.91 o                         
  -9   0   3         43.44         60.08         4.73 o                         
  -7   0   3        521.98        583.46        63.61 o                         
  -3   0   3        198.74        187.53         2.77 o                         
   1   0   3       1019.89        871.68        11.40 o                         
   3   0   3         75.28         74.00         1.71 o                         
   5   0   3          4.95          4.80         1.35 o                         
   7   0   3         29.16         31.33         1.45 o                         
   9   0   3          0.28          0.71         1.70 o                         
  11   0   3        173.95        166.64         2.13 o                         
  13   0   3        831.14        826.16        60.79 o                         
 -16   1   3         46.51         48.70         2.37 o                         
 -15   1   3         12.17         12.07         1.06 o                         
 -14   1   3         73.78         70.67         1.99 o                         
 -13   1   3        173.55        162.53         9.04 o                         
 -12   1   3         12.64         14.09         0.82 o                         
 -11   1   3         98.83        113.65         4.29 o                         
 -10   1   3        120.38        127.53         4.84 o                         
  -9   1   3          0.91          3.20         0.83 o                         
  -8   1   3          3.18          4.39         0.66 o                         
  -7   1   3         10.91         22.41         1.23 o                         
  -6   1   3         86.06        122.62         4.38 o                         
  -5   1   3        349.50        386.89        13.64 o                         
  -4   1   3       1216.68       1249.49        55.15 o                         
  -3   1   3        336.44        311.00         7.57 o                         
  -2   1   3         84.54         84.49         2.32 o                         
  -1   1   3         25.57         30.98         1.68 o                         
   2   1   3         36.64         28.16         1.27 o                         
   3   1   3          0.05          0.06         0.90 o                         
   4   1   3         28.33         28.81         1.10 o                         
   5   1   3         35.77         38.59         1.11 o                         
   6   1   3        375.10        379.60         7.81 o                         
   7   1   3          0.94          1.80         0.69 o                         
   8   1   3          7.65          5.74         0.87 o                         
   9   1   3          1.39          1.19         1.01 o                         
  10   1   3        481.71        499.85        18.98 o                         
  11   1   3          0.00          0.77         0.89 o                         
  12   1   3         87.24         94.23         5.03 o                         
  13   1   3         87.74         80.99         5.38 o                         
  14   1   3         12.75         13.53         1.22 o                         
 -15   2   3         18.36         25.20         1.50 o                         
 -14   2   3         35.86         38.36         1.79 o                         
 -13   2   3         15.00         17.58         1.22 o                         
 -12   2   3        533.07        543.29        28.92 o                         
 -11   2   3        300.05        311.35        12.38 o                         
 -10   2   3        101.31        100.11         3.83 o                         
  -9   2   3         27.18         25.36         1.42 o                         
  -8   2   3         14.74         12.00         0.65 o                         
  -7   2   3          0.08          0.30         0.74 o                         
  -6   2   3         27.62         27.67         1.19 o                         
  -5   2   3        858.20        887.51        33.70 o                         
  -4   2   3          5.85          7.13         0.78 o                         
  -3   2   3         94.50         88.30         3.07 o                         
  -2   2   3       1675.45       1751.56        38.17 o                         
  -1   2   3        212.58        198.59         7.26 o                         
   0   2   3        133.53        118.32         3.41 o                         
   1   2   3        145.73        132.92         2.14 o                         
   2   2   3          1.77          5.38         0.92 o                         
   3   2   3       2287.42       2349.02        38.95 o                         
   4   2   3        104.83        108.59         5.03 o                         
   5   2   3          8.48          9.84         0.80 o                         
   6   2   3        422.27        439.70        20.89 o                         
   7   2   3          2.98          3.83         0.93 o                         
   8   2   3         67.22         70.16         3.11 o                         
   9   2   3         27.90         28.35         0.92 o                         
  10   2   3         14.77         17.36         1.67 o                         
  11   2   3         18.69         19.48         1.60 o                         
  12   2   3         21.43         19.40         1.47 o                         
  13   2   3         42.95         42.36         2.93 o                         
 -15   3   3         18.44         18.69         1.31 o                         
 -14   3   3          4.01          3.13         1.25 o                         
 -13   3   3          4.79          4.11         1.04 o                         
 -12   3   3          5.21          5.63         0.87 o                         
 -11   3   3        243.73        254.87        11.03 o                         
 -10   3   3        115.76        111.68         6.04 o                         
  -9   3   3        802.27        838.95        40.53 o                         
  -8   3   3        130.60        130.18         6.21 o                         
  -7   3   3        703.91        671.74        40.44 o                         
  -6   3   3        186.59        191.78         8.97 o                         
  -5   3   3        119.33        132.78         5.22 o                         
  -4   3   3         66.31         72.13         2.84 o                         
  -3   3   3        735.45        787.64        27.19 o                         
  -2   3   3         16.20         14.85         1.05 o                         
  -1   3   3          6.76          9.01         0.89 o                         
   0   3   3        123.51        105.45         1.83 o                         
   1   3   3        200.49        172.02         3.64 o                         
   2   3   3         16.12         12.84         1.35 o                         
   3   3   3         44.18         38.60         1.41 o                         
   4   3   3         32.35         31.76         1.87 o                         
   5   3   3          1.26          2.80         0.87 o                         
   6   3   3          0.01         -0.13         1.03 o                         
   7   3   3         51.53         49.46         2.61 o                         
   8   3   3         19.72         19.89         1.75 o                         
   9   3   3         24.41         25.06         2.26 o                         
  10   3   3         31.14         36.83         2.66 o                         
  11   3   3        150.30        143.35         7.93 o                         
  12   3   3          8.70          8.15         1.47 o                         
 -14   4   3          0.91          2.76         1.19 o                         
 -13   4   3         37.98         38.99         1.91 o                         
 -12   4   3        536.23        528.03        21.63 o                         
 -11   4   3        214.70        216.40         7.67 o                         
 -10   4   3         26.45         28.02         0.96 o                         
  -9   4   3        174.14        170.06         9.62 o                         
  -8   4   3         15.25         14.95         1.00 o                         
  -7   4   3          2.74          2.61         1.00 o                         
  -6   4   3         35.71         36.15         1.51 o                         
  -5   4   3         78.33         74.11         3.53 o                         
  -4   4   3          0.37          2.18         0.91 o                         
  -3   4   3          3.18          3.47         0.93 o                         
  -2   4   3        366.24        392.17        13.34 o                         
  -1   4   3       1229.09       1263.97        23.82 o                         
   0   4   3         34.78         35.07         1.27 o                         
   1   4   3         34.77         32.52         1.46 o                         
   2   4   3          8.49         12.33         1.53 o                         
   3   4   3         20.93         25.11         1.67 o                         
   4   4   3          0.10         -0.74         2.43 o                         
   5   4   3          3.51          2.61         1.16 o                         
   6   4   3        306.22        261.59         7.12 o                         
   7   4   3          1.20         -0.61         1.04 o                         
   8   4   3         17.18         15.07         1.22 o                         
   9   4   3         17.89         15.30         1.40 o                         
  10   4   3         11.26         12.55         1.15 o                         
  11   4   3          0.15         -0.13         1.46 o                         
 -12   5   3          2.76          2.58         1.51 o                         
 -11   5   3          7.58          8.15         1.24 o                         
 -10   5   3         25.04         26.89         1.44 o                         
  -9   5   3          4.03          3.86         1.19 o                         
  -8   5   3         39.80         38.42         1.63 o                         
  -7   5   3          0.58          1.77         0.96 o                         
  -6   5   3          7.35          9.77         1.11 o                         
  -5   5   3         15.24         17.19         1.72 o                         
  -4   5   3         55.21         62.18         2.31 o                         
  -3   5   3        244.33        269.01        10.76 o                         
  -2   5   3         25.77         25.45         1.27 o                         
  -1   5   3          8.26          7.82         1.28 o                         
   0   5   3        786.40        801.60        43.82 o                         
   1   5   3        410.65        407.97         8.35 o                         
   2   5   3         98.90         96.45         3.23 o                         
   3   5   3          2.17          3.12         1.53 o                         
   4   5   3        133.04        107.73         1.91 o                         
   5   5   3          1.51          1.33         1.52 o                         
   6   5   3         65.83         58.30         2.01 o                         
   7   5   3        187.34        166.21         1.91 o                         
   8   5   3          7.18          4.26         1.37 o                         
   9   5   3          1.40          0.55         1.62 o                         
  10   5   3          1.03         -0.50         1.85 o                         
 -10   6   3          1.57          0.24         1.38 o                         
  -9   6   3         58.07         68.26         3.58 o                         
  -8   6   3         40.95         39.25         1.30 o                         
  -7   6   3         17.42         19.05         1.63 o                         
  -6   6   3         46.42         41.82         2.55 o                         
  -5   6   3         39.90         37.37         2.41 o                         
  -4   6   3        121.65        130.13         5.75 o                         
  -3   6   3         37.19         38.01         1.70 o                         
  -2   6   3        274.56        285.83         9.29 o                         
  -1   6   3          3.32          2.48         1.24 o                         
   0   6   3         15.83         17.08         1.60 o                         
   1   6   3         21.12         21.37         2.39 o                         
   2   6   3         92.10         89.02         2.65 o                         
   3   6   3          0.55          3.07         1.85 o                         
   4   6   3          0.62          0.49         1.52 o                         
   5   6   3          2.23          0.78         3.06 o                         
   6   6   3          0.98          0.35         1.55 o                         
   7   6   3          0.79         -0.06         1.64 o                         
   8   6   3         57.72         60.21         2.66 o                         
  -6   7   3          4.70          3.58         1.66 o                         
  -5   7   3          3.00          2.48         1.71 o                         
  -4   7   3         14.23         13.41         1.65 o                         
  -3   7   3         90.70         84.87         3.33 o                         
  -2   7   3          4.09          3.30         1.46 o                         
  -1   7   3         11.53         11.34         1.59 o                         
   0   7   3         18.13         15.39         2.02 o                         
   1   7   3         44.22         47.48         2.46 o                         
   2   7   3          5.43          5.95         2.35 o                         
   3   7   3          9.49         10.27         2.40 o                         
   4   7   3         12.03          9.42         2.89 o                         
 -16   0   4          5.04          5.07         2.20 o                         
 -14   0   4        176.31        176.93        13.04 o                         
 -12   0   4        218.83        206.42        17.90 o                         
 -10   0   4         26.81         28.96         2.52 o                         
  -8   0   4       1223.64       1413.04       194.85 o                         
  -6   0   4        597.61        650.66        34.02 o                         
  -4   0   4        199.74        248.71         2.70 o                         
  -2   0   4         93.33         81.90         3.84 o                         
   0   0   4         61.38         62.42         2.02 o                         
   2   0   4        647.18        546.73         3.84 o                         
   4   0   4         69.91         65.59         1.53 o                         
   6   0   4        574.94        573.45        20.37 o                         
   8   0   4          1.97          1.33         1.30 o                         
  10   0   4        484.39        497.43        21.48 o                         
  12   0   4        646.08        608.61        22.66 o                         
 -16   1   4          2.27          2.32         1.38 o                         
 -15   1   4          4.23          4.14         1.22 o                         
 -14   1   4          0.02         -0.26         1.38 o                         
 -13   1   4          7.91          8.36         0.84 o                         
 -12   1   4         14.78         12.50         0.94 o                         
 -11   1   4          2.28          3.23         1.01 o                         
 -10   1   4         22.54         22.11         0.80 o                         
  -9   1   4          0.23          0.98         0.60 o                         
  -8   1   4         46.74         48.54         2.24 o                         
  -7   1   4        454.20        532.45        21.54 o                         
  -6   1   4         30.86         29.40         1.36 o                         
  -5   1   4        844.97        918.70        27.48 o                         
  -4   1   4         14.22         12.88         0.84 o                         
  -3   1   4       2743.59       2885.79       114.44 o                         
  -2   1   4        321.93        297.13        10.05 o                         
  -1   1   4        783.62        741.67        26.25 o                         
   0   1   4       2074.98       2024.70        43.75 o                         
   1   1   4       2092.03       1972.92        16.67 o                         
   2   1   4          0.03          5.36         3.14 o                         
   3   1   4         84.83         88.00         1.27 o                         
   4   1   4       1856.04       1898.68        24.97 o                         
   5   1   4       1307.04       1360.38        21.34 o                         
   6   1   4          0.86          1.17         0.92 o                         
   7   1   4          2.12          3.65         1.06 o                         
   8   1   4         75.64         76.29         2.26 o                         
   9   1   4         77.00         72.41         3.76 o                         
  10   1   4         55.64         53.29         1.07 o                         
  11   1   4         20.80         22.79         1.51 o                         
  12   1   4        116.05        114.90         4.34 o                         
  13   1   4         16.71         18.23         1.41 o                         
 -16   2   4         22.24         20.93         1.59 o                         
 -15   2   4         43.26         47.49         1.32 o                         
 -14   2   4          0.16         -0.27         0.89 o                         
 -13   2   4          7.19          7.92         0.91 o                         
 -12   2   4          9.50         10.09         0.92 o                         
 -11   2   4          2.88          3.39         0.87 o                         
 -10   2   4        245.05        254.16        11.12 o                         
  -9   2   4        225.98        223.38        10.32 o                         
  -8   2   4         30.08         31.21         1.08 o                         
  -7   2   4          7.38          5.98         0.72 o                         
  -6   2   4          8.00         10.84         0.81 o                         
  -5   2   4        361.04        433.21        16.09 o                         
  -4   2   4        321.23        385.66        12.20 o                         
  -3   2   4        688.75        797.82        23.76 o                         
  -2   2   4          8.13         10.11         0.97 o                         
  -1   2   4         55.81         56.76         1.30 o                         
   0   2   4        176.22        165.51         8.71 o                         
   1   2   4         50.18         41.28         2.32 o                         
   2   2   4       3645.55       3802.32        15.55 o                         
   3   2   4       2630.71       2527.72        21.50 o                         
   4   2   4          6.86          7.61         0.95 o                         
   5   2   4          5.85          7.62         0.85 o                         
   6   2   4          2.56          3.89         0.76 o                         
   7   2   4         89.82         94.16         4.82 o                         
   8   2   4         38.36         40.42         1.79 o                         
   9   2   4          0.81          1.09         0.83 o                         
  10   2   4         48.82         49.12         2.19 o                         
  11   2   4         10.76          9.52         1.11 o                         
  12   2   4          0.00          0.85         1.03 o                         
  13   2   4          2.49          2.60         1.51 o                         
 -15   3   4          0.17          0.38         1.19 o                         
 -14   3   4         15.47         14.11         1.07 o                         
 -13   3   4        460.15        476.99        21.17 o                         
 -12   3   4        108.96        108.21         4.52 o                         
 -11   3   4         69.64         71.00         3.35 o                         
 -10   3   4       1398.63       1465.74        60.57 o                         
  -9   3   4        111.45        115.76         4.55 o                         
  -8   3   4        335.54        348.32        14.20 o                         
  -7   3   4        103.51        101.29         4.85 o                         
  -6   3   4        114.41        144.20         6.41 o                         
  -5   3   4        407.17        440.93        19.76 o                         
  -4   3   4         16.81         16.62         0.92 o                         
  -3   3   4        119.64        108.38         3.59 o                         
  -2   3   4          5.88         10.25         0.92 o                         
  -1   3   4         89.18         87.07         3.99 o                         
   0   3   4         17.72         17.88         1.16 o                         
   1   3   4          6.96          3.55         0.94 o                         
   2   3   4         14.59         11.80         1.33 o                         
   3   3   4          8.08          8.72         1.31 o                         
   4   3   4          2.60          3.16         1.07 o                         
   5   3   4         84.14         90.97         4.49 o                         
   6   3   4          5.63          6.26         1.14 o                         
   7   3   4          0.04          0.14         0.91 o                         
   8   3   4         78.98         78.49         4.13 o                         
   9   3   4          0.26          0.43         0.97 o                         
  10   3   4         23.61         23.40         2.01 o                         
  11   3   4          5.66          5.85         1.37 o                         
  12   3   4          3.73          4.86         1.76 o                         
 -14   4   4         59.68         53.59         3.44 o                         
 -13   4   4         68.75         67.56         2.67 o                         
 -12   4   4         10.96         11.80         1.15 o                         
 -11   4   4        232.55        239.47        11.14 o                         
 -10   4   4         87.40         91.37         3.76 o                         
  -9   4   4        125.61        128.74         5.38 o                         
  -8   4   4         58.47         59.54         2.33 o                         
  -7   4   4        580.33        607.74        28.10 o                         
  -6   4   4         53.58         57.99         2.24 o                         
  -5   4   4        227.51        242.66        11.39 o                         
  -4   4   4         17.09         16.59         0.91 o                         
  -3   4   4          8.08          9.85         0.92 o                         
  -2   4   4        376.39        377.94        15.22 o                         
  -1   4   4          4.17          8.75         0.90 o                         
   0   4   4         21.70         20.49         1.38 o                         
   1   4   4         38.91         37.69         1.26 o                         
   2   4   4        336.81        324.38         2.53 o                         
   3   4   4        196.03        203.62         2.23 o                         
   4   4   4        101.64         91.13         3.48 o                         
   5   4   4         47.21         44.86         1.61 o                         
   6   4   4         60.68         46.26         1.16 o                         
   7   4   4        102.77         85.06         2.87 o                         
   8   4   4          3.59          3.14         1.41 o                         
   9   4   4         31.41         28.29         1.27 o                         
  10   4   4          0.05         -0.64         1.34 o                         
  11   4   4          6.53          5.21         1.55 o                         
 -12   5   4         69.86         78.41         3.06 o                         
 -11   5   4          0.27          1.25         1.11 o                         
 -10   5   4         37.31         40.10         1.67 o                         
  -9   5   4         43.42         44.52         1.80 o                         
  -8   5   4          0.07          0.28         0.97 o                         
  -7   5   4          0.04         -0.48         0.98 o                         
  -6   5   4         40.40         41.20         2.44 o                         
  -5   5   4         14.30         15.59         1.03 o                         
  -4   5   4         24.40         26.28         1.37 o                         
  -3   5   4          6.08          6.82         1.06 o                         
  -2   5   4        305.67        299.34         8.85 o                         
  -1   5   4        208.02        204.36        12.73 o                         
   0   5   4        415.04        416.52        16.14 o                         
   1   5   4         52.54         54.25         1.55 o                         
   2   5   4         55.22         55.42         1.74 o                         
   3   5   4          2.18          2.13         1.24 o                         
   4   5   4         35.71         26.27         1.37 o                         
   5   5   4         90.32         82.49         1.60 o                         
   6   5   4         12.94         11.24         2.14 o                         
   7   5   4          5.73          4.30         1.56 o                         
   8   5   4         68.46         69.26        10.91 o                         
   9   5   4          0.53         -0.11         1.75 o                         
 -10   6   4         21.94         24.96         1.43 o                         
  -9   6   4          1.94          2.65         1.32 o                         
  -8   6   4        165.74        161.31        11.14 o                         
  -7   6   4         58.38         62.11         3.12 o                         
  -6   6   4         19.23         19.79         1.25 o                         
  -5   6   4         16.74         19.63         1.55 o                         
  -4   6   4         59.32         62.73         2.87 o                         
  -3   6   4        101.08        109.52         3.74 o                         
  -2   6   4          4.89          5.77         1.31 o                         
  -1   6   4         13.23         15.04         1.82 o                         
   0   6   4          9.08          5.86         1.89 o                         
   1   6   4          2.39          2.20         1.53 o                         
   2   6   4          7.68          7.97         1.55 o                         
   3   6   4          0.00          1.35         1.86 o                         
   4   6   4          1.10          0.49         1.88 o                         
   5   6   4         10.92         13.24         1.95 o                         
   6   6   4          8.73         10.30         1.92 o                         
   7   6   4          8.18          8.69         2.38 o                         
  -6   7   4          0.00          0.93         1.53 o                         
  -5   7   4          1.02          0.71         1.53 o                         
  -4   7   4         29.53         27.12         1.81 o                         
  -3   7   4        111.97        126.23         3.40 o                         
  -2   7   4          4.89          6.09         2.13 o                         
  -1   7   4         11.69         14.81         4.80 o                         
   0   7   4         21.95         20.78         2.41 o                         
   1   7   4          0.00         -0.57         2.36 o                         
   2   7   4          0.28          1.19         2.35 o                         
   3   7   4          0.42         -0.12         1.95 o                         
 -15   0   5         98.83         89.64         4.55 o                         
 -13   0   5        206.78        180.31        10.64 o                         
 -11   0   5        104.44         79.91         4.90 o                         
  -9   0   5         51.58         50.06         4.84 o                         
  -7   0   5        225.49        315.07        18.90 o                         
  -5   0   5        495.71        532.78         7.75 o                         
  -3   0   5        395.89        435.84        20.55 o                         
  -1   0   5          8.52          9.09         1.25 o                         
   1   0   5        169.82        142.42         7.09 o                         
   3   0   5        186.46        174.33         5.41 o                         
   5   0   5         43.10         46.29         1.59 o                         
   7   0   5        826.53        885.12        41.20 o                         
   9   0   5         18.67         16.90         1.62 o                         
  11   0   5        902.93        939.43        33.66 o                         
 -16   1   5        119.73        111.77         5.44 o                         
 -15   1   5         44.83         43.33         3.46 o                         
 -14   1   5         32.27         34.71         1.40 o                         
 -13   1   5         69.13         63.91         3.15 o                         
 -12   1   5          0.88         -0.77         0.90 o                         
 -11   1   5          4.13          6.80         1.02 o                         
 -10   1   5         46.12         43.93         0.94 o                         
  -9   1   5          9.91         10.87         0.68 o                         
  -8   1   5         95.70        131.62         5.48 o                         
  -7   1   5          7.94          9.60         0.71 o                         
  -6   1   5        203.08        227.34         5.41 o                         
  -5   1   5       1056.20       1224.52        45.15 o                         
  -4   1   5        358.89        375.08        13.52 o                         
  -3   1   5          1.64          2.28         0.92 o                         
  -2   1   5          6.98          5.06         0.92 o                         
  -1   1   5        829.10        889.23        33.45 o                         
   0   1   5         45.67         34.98         1.20 o                         
   1   1   5         29.30         30.03         1.12 o                         
   2   1   5        715.99        675.43         6.73 o                         
   3   1   5        498.70        488.02         2.29 o                         
   4   1   5        172.04        167.08         1.44 o                         
   5   1   5         76.40         76.20         1.14 o                         
   6   1   5          0.13          0.86         0.80 o                         
   7   1   5         15.62         15.80         1.05 o                         
   8   1   5         23.41         24.61         2.72 o                         
   9   1   5          1.03          3.20         1.47 o                         
  10   1   5         13.39         14.75         1.45 o                         
  11   1   5          9.07          9.29         1.13 o                         
  12   1   5          0.58          0.85         1.51 o                         
 -16   2   5         35.09         35.89         2.85 o                         
 -15   2   5          8.69          6.88         1.50 o                         
 -14   2   5         64.54         60.56         2.67 o                         
 -13   2   5          0.28          1.03         0.89 o                         
 -12   2   5          7.66          6.45         0.81 o                         
 -11   2   5        397.37        406.28        17.92 o                         
 -10   2   5        186.88        204.03         6.66 o                         
  -9   2   5          0.61          1.60         0.76 o                         
  -8   2   5        430.53        434.60        17.04 o                         
  -7   2   5         53.95         50.62         1.26 o                         
  -6   2   5          1.89          4.16         0.86 o                         
  -5   2   5          3.97          3.43         0.96 o                         
  -4   2   5        914.21        992.41        30.84 o                         
  -3   2   5        185.66        241.52        11.95 o                         
  -2   2   5          4.49          3.78         0.95 o                         
  -1   2   5         79.64         70.00         3.02 o                         
   0   2   5          1.98          1.42         1.06 o                         
   1   2   5        628.59        618.94        18.96 o                         
   2   2   5        718.45        687.27        15.88 o                         
   3   2   5       1552.91       1533.75        35.32 o                         
   4   2   5         82.90         89.28         2.12 o                         
   5   2   5          8.97          9.00         0.83 o                         
   6   2   5          0.31          1.24         1.00 o                         
   7   2   5        210.93        211.65         4.20 o                         
   8   2   5         43.78         47.75         2.50 o                         
   9   2   5          2.61          2.36         0.82 o                         
  10   2   5         25.87         24.33         1.44 o                         
  11   2   5          2.15          2.06         1.22 o                         
  12   2   5          0.00          0.72         1.26 o                         
 -15   3   5         39.22         47.42         1.75 o                         
 -14   3   5         11.44         12.29         1.26 o                         
 -13   3   5          0.13          3.53         1.26 o                         
 -12   3   5          0.04         -0.35         0.79 o                         
 -11   3   5        195.16        196.03         7.57 o                         
 -10   3   5         35.87         33.38         1.24 o                         
  -9   3   5       1620.26       1743.32        57.24 o                         
  -8   3   5         77.62         77.29         3.02 o                         
  -7   3   5         35.93         35.87         1.66 o                         
  -6   3   5         79.91         85.37         3.49 o                         
  -5   3   5        275.69        305.04        11.23 o                         
  -4   3   5         13.61         11.66         0.83 o                         
  -3   3   5          1.45          0.20         0.87 o                         
  -2   3   5         19.41         16.29         1.08 o                         
  -1   3   5         59.50         56.44         1.38 o                         
   0   3   5         26.65         23.25         1.18 o                         
   1   3   5        323.38        290.82         2.83 o                         
   2   3   5          3.38          4.10         1.09 o                         
   3   3   5         30.82         27.25         1.40 o                         
   4   3   5        186.35        195.65        10.85 o                         
   5   3   5        432.10        459.67        27.64 o                         
   6   3   5         34.04         35.07         2.69 o                         
   7   3   5          2.71          3.75         1.15 o                         
   8   3   5          3.41          6.88         1.15 o                         
   9   3   5        397.88        388.36        21.82 o                         
  10   3   5         14.53         15.43         1.92 o                         
  11   3   5          0.00         -0.07         1.39 o                         
 -14   4   5          2.73          4.09         1.51 o                         
 -13   4   5         30.51         26.38         1.45 o                         
 -12   4   5        113.61        113.47         4.35 o                         
 -11   4   5          6.69          8.12         1.02 o                         
 -10   4   5         86.34         85.14         3.25 o                         
  -9   4   5          0.69          0.40         0.99 o                         
  -8   4   5        106.27        111.30         5.75 o                         
  -7   4   5       1387.53       1498.35        75.26 o                         
  -6   4   5        281.10        313.81        14.37 o                         
  -5   4   5         56.36         61.23         2.53 o                         
  -4   4   5        105.02        115.70         5.14 o                         
  -3   4   5        394.96        409.68        20.68 o                         
  -2   4   5         20.82         20.81         1.15 o                         
  -1   4   5        303.84        290.00        11.55 o                         
   0   4   5        149.66        133.62         4.04 o                         
   1   4   5        415.83        409.72         3.23 o                         
   2   4   5          0.43          2.67         2.30 o                         
   3   4   5          7.35          6.61         1.32 o                         
   4   4   5        150.89        135.40         1.94 o                         
   5   4   5         46.70         39.51         1.42 o                         
   6   4   5        118.17        103.25         3.15 o                         
   7   4   5          9.18          6.42         1.27 o                         
   8   4   5          4.95          2.88         1.30 o                         
   9   4   5          4.53          4.57         1.30 o                         
  10   4   5          3.27          2.22         1.59 o                         
 -12   5   5         16.27         14.48         1.29 o                         
 -11   5   5          8.13          9.90         1.05 o                         
 -10   5   5         19.90         18.57         1.00 o                         
  -9   5   5         19.20         17.25         1.13 o                         
  -8   5   5          4.37          4.06         0.91 o                         
  -7   5   5         79.98         81.67         4.89 o                         
  -6   5   5        102.73        104.36         5.91 o                         
  -5   5   5        219.91        224.33        12.48 o                         
  -4   5   5          1.93          1.24         1.07 o                         
  -3   5   5         15.42         16.08         1.28 o                         
  -2   5   5        607.37        634.50        27.61 o                         
  -1   5   5       1113.37       1154.64        42.62 o                         
   0   5   5         61.58         62.17         4.25 o                         
   1   5   5         28.23         29.47         1.37 o                         
   2   5   5         36.77         35.75         1.42 o                         
   3   5   5          7.41          6.58         1.55 o                         
   4   5   5         59.87         59.50         1.71 o                         
   5   5   5          8.88         12.01         1.57 o                         
   6   5   5          7.86          6.59         1.54 o                         
   7   5   5          2.78          3.52         1.57 o                         
   8   5   5         21.47         17.48         1.97 o                         
 -10   6   5         74.28         80.72         3.20 o                         
  -9   6   5         38.46         33.42         2.92 o                         
  -8   6   5          0.38          0.67         1.23 o                         
  -7   6   5         36.31         38.83         1.36 o                         
  -6   6   5          7.69          7.86         1.22 o                         
  -5   6   5         17.64         16.87         1.32 o                         
  -4   6   5         65.33         69.95         4.40 o                         
  -3   6   5          0.02         -0.67         1.31 o                         
  -2   6   5         10.47          9.89         1.36 o                         
  -1   6   5          7.19          9.77         2.02 o                         
   0   6   5          2.50          0.61         1.88 o                         
   1   6   5          1.16          0.44         1.87 o                         
   2   6   5          6.29          4.75         2.24 o                         
   3   6   5         17.70         18.74         1.65 o                         
   4   6   5         16.73         15.29         1.61 o                         
   5   6   5          9.10         10.45         2.33 o                         
   6   6   5          1.89         -0.54         1.94 o                         
  -6   7   5         24.01         24.23         1.68 o                         
  -5   7   5          0.13          0.15         1.69 o                         
  -4   7   5         54.92         61.74         2.09 o                         
  -3   7   5          1.68          0.64         2.36 o                         
  -2   7   5          1.25          1.25         2.35 o                         
  -1   7   5          0.31         -0.89         2.36 o                         
   0   7   5          3.36          2.28         2.36 o                         
   1   7   5          2.19          4.82         1.93 o                         
   2   7   5         43.26         48.31         2.56 o                         
 -16   0   6          8.44          4.80         1.94 o                         
 -14   0   6         49.70         43.57         2.61 o                         
 -12   0   6        199.97        161.63         8.70 o                         
 -10   0   6         79.60         84.08         5.23 o                         
  -8   0   6          4.74          7.85         1.09 o                         
  -6   0   6        168.98        222.13         6.44 o                         
  -4   0   6         25.55         24.72         1.32 o                         
  -2   0   6        269.36        285.26        16.60 o                         
   0   0   6        256.52        223.47        10.05 o                         
   2   0   6         83.37         79.81         2.09 o                         
   4   0   6          0.16          0.43         1.04 o                         
   6   0   6        140.26        143.82         8.00 o                         
   8   0   6         14.49         14.52         1.33 o                         
  10   0   6        222.00        226.61         6.20 o                         
  12   0   6         70.83         70.11         8.83 o                         
 -16   1   6          1.45          2.48         1.37 o                         
 -15   1   6         39.85         34.72         1.79 o                         
 -14   1   6        122.02        111.53         6.81 o                         
 -13   1   6         55.77         46.56         2.14 o                         
 -12   1   6        177.82        165.79         8.33 o                         
 -11   1   6        101.17         87.97         4.47 o                         
 -10   1   6          6.39          9.68         1.09 o                         
  -9   1   6         95.99         95.94         3.20 o                         
  -8   1   6        112.54        111.10         4.21 o                         
  -7   1   6          1.79          3.20         0.72 o                         
  -6   1   6        106.49        119.90         4.19 o                         
  -5   1   6       1297.65       1534.91        31.45 o                         
  -4   1   6         38.71         38.15         1.03 o                         
  -3   1   6         46.13         57.32         1.37 o                         
  -2   1   6        611.80        625.57        24.02 o                         
  -1   1   6        491.21        484.65        12.97 o                         
   0   1   6        295.41        279.18         5.44 o                         
   1   1   6          0.80          1.34         0.85 o                         
   2   1   6        288.46        288.44         3.61 o                         
   3   1   6         93.65         95.03         1.63 o                         
   4   1   6          5.84          5.76         0.77 o                         
   5   1   6          0.20          0.57         0.73 o                         
   6   1   6        126.88        135.59         3.29 o                         
   7   1   6         26.01         27.27         1.06 o                         
   8   1   6         16.36         18.34         1.00 o                         
   9   1   6         79.35         78.43         1.35 o                         
  10   1   6         16.03         13.58         1.15 o                         
  11   1   6          1.26          0.82         1.05 o                         
  12   1   6        151.20        155.24         6.15 o                         
 -16   2   6         35.80         38.94         2.98 o                         
 -15   2   6         71.28         71.16         3.49 o                         
 -14   2   6         73.45         72.46         5.88 o                         
 -13   2   6          0.72          0.55         1.09 o                         
 -12   2   6        100.98        101.38         3.75 o                         
 -11   2   6        225.72        242.61        10.02 o                         
 -10   2   6          4.17          1.96         1.05 o                         
  -9   2   6        653.56        700.99        27.34 o                         
  -8   2   6          9.44          9.61         0.88 o                         
  -7   2   6         86.82         70.59         2.96 o                         
  -6   2   6        335.01        383.60        11.98 o                         
  -5   2   6        495.52        517.65        24.38 o                         
  -4   2   6         25.68         31.25         1.08 o                         
  -3   2   6       3093.25       3451.45       148.27 o                         
  -2   2   6        103.24         93.26         4.47 o                         
  -1   2   6          9.55          8.92         1.04 o                         
   0   2   6        210.91        237.33        12.03 o                         
   1   2   6       3327.18       3531.35       135.15 o                         
   2   2   6        121.63        111.17         2.79 o                         
   3   2   6        107.13        106.57         2.06 o                         
   4   2   6        314.51        308.07         3.79 o                         
   5   2   6         45.35         41.43         1.16 o                         
   6   2   6          0.04         -0.48         1.10 o                         
   7   2   6          7.73          8.66         0.99 o                         
   8   2   6          7.91         10.28         1.10 o                         
   9   2   6         25.27         26.66         1.24 o                         
  10   2   6          6.35          6.73         1.11 o                         
  11   2   6         59.77         64.10         4.03 o                         
 -15   3   6         16.12         20.86         2.48 o                         
 -14   3   6         62.56         73.02         3.81 o                         
 -13   3   6          0.98          1.60         1.02 o                         
 -12   3   6        457.34        450.89        15.89 o                         
 -11   3   6        272.87        280.47        11.08 o                         
 -10   3   6        480.96        483.21        16.91 o                         
  -9   3   6          1.80          1.85         1.16 o                         
  -8   3   6          0.33          1.27         1.02 o                         
  -7   3   6         17.21         19.31         1.14 o                         
  -6   3   6          1.34          2.16         0.90 o                         
  -5   3   6          7.10          6.93         0.93 o                         
  -4   3   6         42.50         39.62         1.64 o                         
  -3   3   6         52.69         54.96         2.52 o                         
  -2   3   6         86.18         79.78         1.39 o                         
  -1   3   6        243.45        234.28         7.03 o                         
   0   3   6         31.99         29.47         1.25 o                         
   1   3   6         35.74         38.58         1.25 o                         
   2   3   6         16.95         16.32         1.36 o                         
   3   3   6        138.89        141.77        10.24 o                         
   4   3   6          0.04         -0.66         1.26 o                         
   5   3   6        340.72        343.34        15.24 o                         
   6   3   6        216.62        214.82         9.05 o                         
   7   3   6          7.52          6.56         1.06 o                         
   8   3   6         61.57         60.15         2.82 o                         
   9   3   6         26.83         27.23         1.63 o                         
  10   3   6          1.34          0.30         1.60 o                         
 -14   4   6         50.10         47.95         2.03 o                         
 -13   4   6         78.85         73.44         3.30 o                         
 -12   4   6          0.10          1.35         1.10 o                         
 -11   4   6         23.33         23.88         1.00 o                         
 -10   4   6         75.83         72.40         2.68 o                         
  -9   4   6         46.33         50.49         2.46 o                         
  -8   4   6          1.09          1.03         1.00 o                         
  -7   4   6        409.95        454.22        23.66 o                         
  -6   4   6        196.92        193.48        11.68 o                         
  -5   4   6          0.19          0.21         1.16 o                         
  -4   4   6         35.71         33.99         2.25 o                         
  -3   4   6          0.02          0.72         1.23 o                         
  -2   4   6        148.10        155.18         2.24 o                         
  -1   4   6         45.58         43.60         1.78 o                         
   0   4   6        908.59        902.96        27.06 o                         
   1   4   6       1052.07       1050.77        15.86 o                         
   2   4   6         56.62         57.67         1.52 o                         
   3   4   6         87.23         86.19         4.62 o                         
   4   4   6         37.50         32.99         1.61 o                         
   5   4   6         34.05         29.61         1.38 o                         
   6   4   6          2.72          2.50         2.26 o                         
   7   4   6          3.63          1.89         1.57 o                         
   8   4   6         32.10         25.11         2.25 o                         
   9   4   6          0.69          0.98         1.61 o                         
 -12   5   6          2.18          2.05         1.27 o                         
 -11   5   6         27.38         22.92         1.03 o                         
 -10   5   6          0.75          0.41         1.20 o                         
  -9   5   6          0.40          0.17         1.02 o                         
  -8   5   6        118.08        129.58         6.56 o                         
  -7   5   6         82.07         78.10         6.05 o                         
  -6   5   6          2.98          2.34         1.12 o                         
  -5   5   6        178.44        186.86        10.61 o                         
  -4   5   6        207.00        204.12        13.90 o                         
  -3   5   6        113.52        111.47         5.25 o                         
  -2   5   6        216.87        221.58         5.80 o                         
  -1   5   6          9.12          9.28         1.61 o                         
   0   5   6         28.71         27.21         1.64 o                         
   1   5   6         38.54         36.96         1.42 o                         
   2   5   6         14.14         14.01         1.30 o                         
   3   5   6         51.85         52.42         2.00 o                         
   4   5   6          1.79          2.39         2.05 o                         
   5   5   6          8.92         11.49         1.89 o                         
   6   5   6         13.16         11.31         1.60 o                         
   7   5   6          3.54          1.07         2.34 o                         
   8   5   6          4.42          4.90         1.93 o                         
 -10   6   6          9.54          7.99         1.39 o                         
  -9   6   6         27.04         23.94         1.82 o                         
  -8   6   6         33.98         30.84         1.48 o                         
  -7   6   6          0.72          2.14         1.42 o                         
  -6   6   6          6.54          7.51         1.33 o                         
  -5   6   6          3.08          3.42         1.29 o                         
  -4   6   6          0.06         -0.88         1.46 o                         
  -3   6   6         12.27         13.91         1.91 o                         
  -2   6   6          6.02          6.05         2.95 o                         
  -1   6   6          5.18          5.58         1.90 o                         
   0   6   6         29.24         32.62         1.97 o                         
   1   6   6          5.06          3.84         1.90 o                         
   2   6   6          0.34          0.70         1.90 o                         
   3   6   6          3.54          1.59         1.58 o                         
   4   6   6         16.97         15.68         2.37 o                         
   5   6   6          8.88         13.07         1.94 o                         
  -5   7   6         69.38         81.60         5.93 o                         
  -4   7   6         17.47         21.64         2.11 o                         
  -3   7   6         20.84         26.94         3.45 o                         
  -2   7   6          6.40          6.80         2.40 o                         
  -1   7   6         83.37         86.21         8.15 o                         
   0   7   6          2.52          1.45         2.38 o                         
 -15   0   7         11.22          5.84         1.98 o                         
 -13   0   7        305.14        272.75        29.48 o                         
 -11   0   7          0.80          0.50         0.99 o                         
  -9   0   7         79.37         72.12         4.91 o                         
  -7   0   7         49.54         55.81         1.39 o                         
  -5   0   7          0.19          0.29         1.07 o                         
  -3   0   7       1151.30       1194.17        68.05 o                         
  -1   0   7        278.68        265.11        11.33 o                         
   1   0   7        190.64        201.12         9.08 o                         
   3   0   7          0.34         -0.67         1.02 o                         
   5   0   7       1680.47       1723.98         8.87 o                         
   7   0   7          8.70          9.24         1.58 o                         
   9   0   7         14.88         14.90         1.59 o                         
  11   0   7         57.71         59.43         2.55 o                         
 -16   1   7          8.02          7.53         1.37 o                         
 -15   1   7          1.20          1.08         1.21 o                         
 -14   1   7         63.58         55.55         3.26 o                         
 -13   1   7         22.03         19.89         1.14 o                         
 -12   1   7         92.08         91.33         4.34 o                         
 -11   1   7        185.84        153.22         6.63 o                         
 -10   1   7         44.56         58.81         3.05 o                         
  -9   1   7         54.93         51.44         2.28 o                         
  -8   1   7        242.30        253.04         7.82 o                         
  -7   1   7        602.60        682.03        19.44 o                         
  -6   1   7         61.03         74.17         2.33 o                         
  -5   1   7         78.06         92.85         2.53 o                         
  -4   1   7         19.60         20.57         0.83 o                         
  -3   1   7        277.83        309.05        11.16 o                         
  -2   1   7         19.14         18.02         0.90 o                         
  -1   1   7        247.74        261.04        10.47 o                         
   0   1   7          3.37          2.26         0.85 o                         
   1   1   7         44.00         43.17         1.29 o                         
   2   1   7         43.30         41.41         1.01 o                         
   3   1   7         13.78         14.94         2.65 o                         
   4   1   7          1.01          1.93         0.97 o                         
   5   1   7         13.36         15.71         0.97 o                         
   6   1   7         35.95         35.89         1.11 o                         
   7   1   7        131.80        134.89         3.57 o                         
   8   1   7          0.00          0.80         1.08 o                         
   9   1   7          0.59          0.19         1.32 o                         
  10   1   7         19.37         19.77         1.43 o                         
  11   1   7         22.41         22.30         1.57 o                         
 -16   2   7         43.37         42.77         2.06 o                         
 -15   2   7         10.27          9.76         1.24 o                         
 -14   2   7         39.95         35.02         1.37 o                         
 -13   2   7         29.44         29.08         1.06 o                         
 -12   2   7         70.87         79.46         3.89 o                         
 -11   2   7          2.38          2.36         0.94 o                         
 -10   2   7        113.64        110.46         3.93 o                         
  -9   2   7       1211.21       1273.51        41.62 o                         
  -8   2   7        419.07        413.41        12.76 o                         
  -7   2   7          1.33          0.63         0.75 o                         
  -6   2   7         74.56         76.27         3.52 o                         
  -5   2   7         54.71         61.41         2.92 o                         
  -4   2   7        210.95        221.67         7.62 o                         
  -3   2   7        356.70        355.73        10.91 o                         
  -2   2   7         70.99         69.49         2.61 o                         
  -1   2   7          0.75         10.04         4.33 o                         
   0   2   7         47.66         46.00         2.22 o                         
   1   2   7        679.63        708.96        32.66 o                         
   2   2   7         71.36         68.73         1.25 o                         
   3   2   7          3.11          2.30         1.01 o                         
   4   2   7        155.73        147.90         3.27 o                         
   5   2   7         17.71         17.23         1.07 o                         
   6   2   7          7.62          9.01         1.00 o                         
   7   2   7          1.60          1.26         0.96 o                         
   8   2   7          1.06          1.11         1.31 o                         
   9   2   7         27.86         29.69         1.19 o                         
  10   2   7          0.48          1.90         1.36 o                         
 -15   3   7         83.87         95.79         5.53 o                         
 -14   3   7          3.60          2.98         1.37 o                         
 -13   3   7         40.91         41.74         2.01 o                         
 -12   3   7          2.65          0.75         1.08 o                         
 -11   3   7        339.91        350.49        14.15 o                         
 -10   3   7         10.34          9.85         1.04 o                         
  -9   3   7        216.83        230.97         9.07 o                         
  -8   3   7         54.66         59.14         3.57 o                         
  -7   3   7         11.63         10.41         1.15 o                         
  -6   3   7         56.77         60.60         3.94 o                         
  -5   3   7         38.30         43.37         1.42 o                         
  -4   3   7        115.35        130.82         3.11 o                         
  -3   3   7         47.40         44.52         2.18 o                         
  -2   3   7          5.69          7.07         1.04 o                         
  -1   3   7         32.64         26.33         1.19 o                         
   0   3   7         98.00         86.03         2.35 o                         
   1   3   7          8.13          6.16         1.64 o                         
   2   3   7         41.09         46.77         4.30 o                         
   3   3   7       3340.31       3456.35        64.84 o                         
   4   3   7         21.76         19.30         1.15 o                         
   5   3   7          6.31          5.70         0.94 o                         
   6   3   7        109.19        109.48         4.78 o                         
   7   3   7        128.13        129.74         5.06 o                         
   8   3   7          0.23          0.44         1.22 o                         
   9   3   7          8.03          8.16         1.23 o                         
  10   3   7          0.06          0.34         1.55 o                         
 -14   4   7         14.60         16.85         1.32 o                         
 -13   4   7         53.25         54.26         3.28 o                         
 -12   4   7        108.19        116.01         5.28 o                         
 -11   4   7         54.66         57.52         2.12 o                         
 -10   4   7        146.88        142.84         8.00 o                         
  -9   4   7        316.13        316.82        20.04 o                         
  -8   4   7        175.49        195.72         9.06 o                         
  -7   4   7         96.05         93.80         5.52 o                         
  -6   4   7          9.07          9.52         1.47 o                         
  -5   4   7        238.47        243.04        13.26 o                         
  -4   4   7          2.57          2.50         1.16 o                         
  -3   4   7         67.89         71.84         1.89 o                         
  -2   4   7         99.96         87.22         2.99 o                         
  -1   4   7        522.76        505.99        10.59 o                         
   0   4   7         93.54         96.55         4.36 o                         
   1   4   7        245.77        228.79         3.70 o                         
   2   4   7          4.29          4.66         1.28 o                         
   3   4   7          3.66          3.24         1.41 o                         
   4   4   7          0.00          0.94         1.25 o                         
   5   4   7          1.50          3.33         1.84 o                         
   6   4   7          1.30          0.61         1.57 o                         
   7   4   7         19.94         16.70         1.63 o                         
   8   4   7          4.28          7.61         1.68 o                         
 -12   5   7          2.22          2.91         1.49 o                         
 -11   5   7          2.48          3.25         1.12 o                         
 -10   5   7         42.54         39.06         2.23 o                         
  -9   5   7          7.65          7.57         1.36 o                         
  -8   5   7        258.93        267.24        17.10 o                         
  -7   5   7        439.81        422.99        24.87 o                         
  -6   5   7          0.60          0.00         0.95 o                         
  -5   5   7        215.55        231.17        12.72 o                         
  -4   5   7         53.59         53.80         3.03 o                         
  -3   5   7         40.80         37.60         1.44 o                         
  -2   5   7          7.77          8.67         1.32 o                         
  -1   5   7        166.62        167.24         4.43 o                         
   0   5   7        173.09        163.74        12.26 o                         
   1   5   7         19.55         19.33         1.60 o                         
   2   5   7         32.44         35.19         2.87 o                         
   3   5   7          0.64         -0.67         1.50 o                         
   4   5   7          0.49          1.04         1.49 o                         
   5   5   7          3.85          1.67         1.92 o                         
   6   5   7          1.31          1.47         2.33 o                         
   7   5   7          9.91          7.54         1.96 o                         
  -9   6   7          2.02          2.51         1.67 o                         
  -8   6   7          1.05          0.29         1.44 o                         
  -7   6   7          1.72          1.81         1.27 o                         
  -6   6   7         64.92         73.32         4.16 o                         
  -5   6   7          3.67          3.66         1.54 o                         
  -4   6   7         15.07         14.92         1.51 o                         
  -3   6   7          3.88         -0.42         1.92 o                         
  -2   6   7         55.72         54.48         3.50 o                         
  -1   6   7          8.20          7.45         1.91 o                         
   0   6   7          7.67          8.03         1.57 o                         
   1   6   7        246.09        247.68        14.72 o                         
   2   6   7         24.38         19.59         2.46 o                         
   3   6   7          9.88         11.96         1.94 o                         
   4   6   7         41.16         42.41         2.32 o                         
 -16   0   8         41.98         34.12         3.41 o                         
 -14   0   8        183.29        174.60        11.49 o                         
 -12   0   8         72.93         68.12         7.34 o                         
 -10   0   8        120.33        120.63         7.41 o                         
  -8   0   8         38.26         33.59         1.30 o                         
  -6   0   8          0.62         -0.62         0.93 o                         
  -4   0   8         39.88         47.21         2.69 o                         
  -2   0   8         88.16         94.84         7.75 o                         
   0   0   8          0.47         -0.47         1.29 o                         
   2   0   8         75.81         76.03         1.66 o                         
   4   0   8          7.36          7.93         1.64 o                         
   6   0   8         35.44         34.14         2.39 o                         
   8   0   8         73.50         74.28         4.48 o                         
  10   0   8          0.33          1.21         1.66 o                         
 -16   1   8         14.30         20.07         2.24 o                         
 -15   1   8         28.57         26.76         1.17 o                         
 -14   1   8         10.18          6.35         1.36 o                         
 -13   1   8         94.33         87.43         3.71 o                         
 -12   1   8         20.68         20.17         1.30 o                         
 -11   1   8          0.53          4.00         0.94 o                         
 -10   1   8        899.38        897.13        33.65 o                         
  -9   1   8          0.24          0.88         0.89 o                         
  -8   1   8         98.49         99.75         3.20 o                         
  -7   1   8        626.23        595.98        19.34 o                         
  -6   1   8        277.12        283.06         9.13 o                         
  -5   1   8          3.93          2.79         0.84 o                         
  -4   1   8         51.40         54.40         2.64 o                         
  -3   1   8       1462.19       1659.78        67.83 o                         
  -2   1   8         90.48        100.31         2.74 o                         
  -1   1   8          2.37          1.35         0.91 o                         
   0   1   8          0.25          0.64         0.82 o                         
   1   1   8         39.89         36.27         1.05 o                         
   2   1   8          0.25          0.77         0.89 o                         
   3   1   8          3.13          3.22         1.02 o                         
   4   1   8          4.92          4.62         0.99 o                         
   5   1   8          0.00          0.41         1.09 o                         
   6   1   8         15.15         14.14         1.13 o                         
   7   1   8        235.31        228.53         4.61 o                         
   8   1   8          5.04          3.75         1.21 o                         
   9   1   8          6.78          5.35         1.24 o                         
  10   1   8          2.16          2.58         1.68 o                         
 -16   2   8         17.02         17.37         2.56 o                         
 -15   2   8          1.43          0.69         1.22 o                         
 -14   2   8         26.29         29.12         1.22 o                         
 -13   2   8          8.37          7.74         1.11 o                         
 -12   2   8        183.96        156.53         4.98 o                         
 -11   2   8        115.20        109.82         2.74 o                         
 -10   2   8          0.77          1.21         0.95 o                         
  -9   2   8        256.66        295.23        10.94 o                         
  -8   2   8        411.85        413.91        20.59 o                         
  -7   2   8          0.10          0.46         0.81 o                         
  -6   2   8         21.93         20.93         0.83 o                         
  -5   2   8        708.42        783.15        26.21 o                         
  -4   2   8         80.27         83.42         3.53 o                         
  -3   2   8          1.20          0.98         0.93 o                         
  -2   2   8          0.04          1.13         0.85 o                         
  -1   2   8          7.85          9.21         1.03 o                         
   0   2   8          4.41          6.36         0.86 o                         
   1   2   8         34.87         29.37         1.08 o                         
   2   2   8         40.37         40.45         1.20 o                         
   3   2   8        187.76        188.10         1.68 o                         
   4   2   8         33.95         34.97         1.26 o                         
   5   2   8         41.74         43.15         1.13 o                         
   6   2   8          0.48         -0.70         1.00 o                         
   7   2   8         11.00         10.76         1.25 o                         
   8   2   8         15.61         15.54         1.29 o                         
   9   2   8        134.16        130.76         2.87 o                         
  10   2   8         10.41          9.41         1.40 o                         
 -15   3   8          1.01          0.94         1.50 o                         
 -14   3   8         11.09          9.12         1.07 o                         
 -13   3   8         33.64         32.67         2.00 o                         
 -12   3   8         68.18         67.21         3.18 o                         
 -11   3   8         24.14         24.55         0.96 o                         
 -10   3   8          2.48          1.88         0.92 o                         
  -9   3   8          0.69          0.40         1.11 o                         
  -8   3   8         15.19         15.17         1.15 o                         
  -7   3   8         18.16         20.73         1.17 o                         
  -6   3   8          4.69          3.83         1.00 o                         
  -5   3   8         32.17         34.44         2.35 o                         
  -4   3   8         17.96         18.48         1.18 o                         
  -3   3   8         11.37         16.00         1.13 o                         
  -2   3   8          9.70         10.73         1.14 o                         
  -1   3   8        382.50        382.75        14.99 o                         
   0   3   8          2.14          2.04         1.25 o                         
   1   3   8        234.93        231.53         9.32 o                         
   2   3   8          0.07          2.19         1.77 o                         
   3   3   8        312.77        299.20        11.31 o                         
   4   3   8        383.62        380.91        16.62 o                         
   5   3   8        112.77        113.94         4.34 o                         
   6   3   8          4.98          4.25         1.16 o                         
   7   3   8         70.14         63.17         3.06 o                         
   8   3   8          3.47          3.21         1.08 o                         
   9   3   8          5.20          6.17         1.32 o                         
 -14   4   8          1.07          0.38         1.51 o                         
 -13   4   8         13.29         17.19         1.24 o                         
 -12   4   8         16.46         18.20         1.55 o                         
 -11   4   8         27.87         27.92         1.27 o                         
 -10   4   8         35.54         37.91         1.19 o                         
  -9   4   8        119.64        133.59         8.57 o                         
  -8   4   8        610.52        603.94        35.24 o                         
  -7   4   8         90.99         94.99         4.61 o                         
  -6   4   8         38.57         40.52         2.28 o                         
  -5   4   8        125.29        105.36         4.98 o                         
  -4   4   8         34.53         28.66         1.41 o                         
  -3   4   8         57.57         57.44         2.05 o                         
  -2   4   8         68.66         74.30         5.25 o                         
  -1   4   8        699.02        676.94        24.91 o                         
   0   4   8         81.96         81.03         1.62 o                         
   1   4   8          1.33          1.40         1.53 o                         
   2   4   8         15.71         16.80         1.59 o                         
   3   4   8          7.24          5.39         1.13 o                         
   4   4   8          2.01          2.66         1.87 o                         
   5   4   8        485.89        449.68         4.91 o                         
   6   4   8        172.23        163.51         2.38 o                         
   7   4   8          0.43         -0.10         1.90 o                         
   8   4   8          0.65          0.26         1.52 o                         
 -12   5   8         31.90         33.51         2.04 o                         
 -11   5   8         15.42         15.53         1.41 o                         
 -10   5   8          2.33          4.46         1.37 o                         
  -9   5   8         51.28         44.31         3.36 o                         
  -8   5   8          0.49         -0.24         1.22 o                         
  -7   5   8        142.93        163.64        11.17 o                         
  -6   5   8        713.03        761.37        50.94 o                         
  -5   5   8         16.78         15.46         1.14 o                         
  -4   5   8         10.27          9.39         1.32 o                         
  -3   5   8          1.49          0.53         1.27 o                         
  -2   5   8         44.27         41.95         1.46 o                         
  -1   5   8         27.15         25.10         1.68 o                         
   0   5   8         18.23         21.31         1.96 o                         
   1   5   8         22.68         26.88         4.83 o                         
   2   5   8          0.01          0.53         1.87 o                         
   3   5   8         19.59         26.56         1.93 o                         
   4   5   8          2.26          1.83         1.84 o                         
   5   5   8          1.10          2.27         1.90 o                         
   6   5   8         28.10         29.44         1.80 o                         
  -9   6   8          9.65         10.26         1.79 o                         
  -8   6   8          1.21          0.22         1.68 o                         
  -7   6   8          2.88          1.48         1.76 o                         
  -6   6   8         62.06         57.02         3.08 o                         
  -5   6   8         46.62         50.41         2.77 o                         
  -4   6   8          4.67          3.23         1.59 o                         
  -3   6   8          0.04          0.44         1.93 o                         
  -2   6   8          0.00          0.96         1.56 o                         
  -1   6   8          4.25          4.31         1.56 o                         
   0   6   8         11.00         11.45         1.41 o                         
   1   6   8         23.85         22.74         2.29 o                         
   2   6   8         34.55         29.56         2.45 o                         
   3   6   8         50.66         56.69         2.57 o                         
 -15   0   9        142.44        129.25         7.99 o                         
 -13   0   9        166.23        136.83        15.78 o                         
 -11   0   9        385.98        376.98        22.51 o                         
  -9   0   9        204.55        210.28         7.40 o                         
  -7   0   9         22.84         21.58         1.43 o                         
  -5   0   9        222.62        202.18        14.73 o                         
  -3   0   9         96.15         93.34         4.66 o                         
  -1   0   9       2419.33       2557.46       156.71 o                         
   1   0   9         29.52         26.51         1.33 o                         
   3   0   9         47.37         54.43         2.13 o                         
   5   0   9          8.98          8.76         1.57 o                         
   7   0   9        153.00        162.21         2.13 o                         
   9   0   9          6.35          5.36         1.98 o                         
 -16   1   9         24.53         25.88         1.45 o                         
 -15   1   9          2.65         -0.31         1.12 o                         
 -14   1   9         17.25         20.03         1.05 o                         
 -13   1   9         11.36          7.27         1.20 o                         
 -12   1   9        130.39        107.30         2.61 o                         
 -11   1   9          7.03          9.00         0.72 o                         
 -10   1   9        224.33        235.69         7.87 o                         
  -9   1   9        146.92        153.49         5.93 o                         
  -8   1   9        162.08        173.04         5.48 o                         
  -7   1   9        220.27        222.96         9.55 o                         
  -6   1   9        321.67        321.21        12.34 o                         
  -5   1   9         60.34         58.15         2.52 o                         
  -4   1   9          7.88          5.34         0.85 o                         
  -3   1   9        383.56        411.68        22.08 o                         
  -2   1   9         56.41         64.63         3.10 o                         
  -1   1   9          0.83          1.84         0.80 o                         
   0   1   9         28.02         29.12         0.94 o                         
   1   1   9         44.29         39.51         1.25 o                         
   2   1   9         29.43         31.64         1.12 o                         
   3   1   9          0.73          0.01         1.10 o                         
   4   1   9         12.17         12.14         1.01 o                         
   5   1   9          3.76          3.96         1.09 o                         
   6   1   9          8.42          9.25         1.00 o                         
   7   1   9         87.73         84.20         1.33 o                         
   8   1   9         39.24         42.05         1.33 o                         
   9   1   9          0.66          1.19         1.66 o                         
 -16   2   9          1.72          1.61         1.52 o                         
 -15   2   9         87.85         86.53         5.94 o                         
 -14   2   9         61.59         58.73         2.56 o                         
 -13   2   9          7.60          6.71         1.11 o                         
 -12   2   9        229.73        206.43         7.22 o                         
 -11   2   9        428.87        424.91        13.95 o                         
 -10   2   9        267.84        286.27        10.16 o                         
  -9   2   9          0.01          0.34         0.92 o                         
  -8   2   9          7.55          6.37         0.96 o                         
  -7   2   9          0.41          0.30         1.01 o                         
  -6   2   9         27.55         26.51         0.98 o                         
  -5   2   9        105.89        118.57         3.65 o                         
  -4   2   9        254.91        273.66        12.88 o                         
  -3   2   9          0.07         -0.38         0.84 o                         
  -2   2   9          7.53          8.33         0.95 o                         
  -1   2   9         37.39         36.20         2.12 o                         
   0   2   9         17.74         17.99         1.10 o                         
   1   2   9          6.13          6.94         1.20 o                         
   2   2   9         44.61         44.33         1.20 o                         
   3   2   9        173.59        175.25         4.13 o                         
   4   2   9          8.26          8.89         1.01 o                         
   5   2   9          0.01          0.52         1.08 o                         
   6   2   9         20.66         21.64         1.44 o                         
   7   2   9         49.34         49.87         1.53 o                         
   8   2   9          5.80          5.68         1.19 o                         
   9   2   9          0.17          0.04         1.52 o                         
 -15   3   9         58.56         59.34         3.14 o                         
 -14   3   9         16.55         13.85         1.10 o                         
 -13   3   9         16.96         17.59         1.23 o                         
 -12   3   9          7.52          9.54         0.96 o                         
 -11   3   9         47.24         45.63         2.07 o                         
 -10   3   9          7.11          6.36         1.00 o                         
  -9   3   9         46.67         47.06         2.11 o                         
  -8   3   9         10.54         10.11         1.12 o                         
  -7   3   9          0.48         -0.28         0.98 o                         
  -6   3   9          9.02          5.25         1.00 o                         
  -5   3   9          0.63         -0.01         1.11 o                         
  -4   3   9         24.99         22.60         1.02 o                         
  -3   3   9        403.58        405.12        16.16 o                         
  -2   3   9        418.55        433.79        21.51 o                         
  -1   3   9         43.90         40.67         1.47 o                         
   0   3   9          3.96          3.70         1.17 o                         
   1   3   9       2131.79       2271.38       113.96 o                         
   2   3   9         11.43         12.01         1.20 o                         
   3   3   9         10.19          8.61         1.12 o                         
   4   3   9         18.18         20.32         1.29 o                         
   5   3   9         53.14         54.92         4.00 o                         
   6   3   9          0.30          0.58         1.33 o                         
   7   3   9         25.13         22.76         1.43 o                         
   8   3   9         29.32         29.16         2.33 o                         
 -13   4   9          0.41          0.84         1.36 o                         
 -12   4   9         19.64         23.08         1.25 o                         
 -11   4   9          4.99          6.70         1.20 o                         
 -10   4   9          3.39          5.22         1.34 o                         
  -9   4   9          1.22          1.46         1.27 o                         
  -8   4   9          4.59          2.37         1.00 o                         
  -7   4   9         35.16         30.31         1.27 o                         
  -6   4   9         28.31         26.08         1.13 o                         
  -5   4   9         30.85         26.45         1.68 o                         
  -4   4   9         56.81         56.48         1.45 o                         
  -3   4   9         10.78          8.87         1.12 o                         
  -2   4   9         10.21          9.09         1.48 o                         
  -1   4   9         70.36         66.29         3.18 o                         
   0   4   9         77.39         78.23         3.77 o                         
   1   4   9          0.00         -0.64         1.24 o                         
   2   4   9         69.55         71.02         3.54 o                         
   3   4   9         28.79         27.96         2.55 o                         
   4   4   9         41.48         35.28         1.78 o                         
   5   4   9        232.74        208.42         6.24 o                         
   6   4   9        113.74        101.28         2.61 o                         
 -11   5   9          0.92          1.21         1.49 o                         
 -10   5   9          2.43          2.03         1.38 o                         
  -9   5   9          5.59          2.44         1.37 o                         
  -8   5   9          9.65          5.13         1.52 o                         
  -7   5   9        165.27        171.13        11.47 o                         
  -6   5   9        555.12        577.34        30.53 o                         
  -5   5   9          0.09          1.24         1.18 o                         
  -4   5   9          2.51          4.09         1.52 o                         
  -3   5   9          0.24          0.50         1.51 o                         
  -2   5   9          1.97          0.41         1.90 o                         
  -1   5   9         41.91         42.96         2.00 o                         
   0   5   9         15.60         14.41         1.92 o                         
   1   5   9          0.32          1.28         3.00 o                         
   2   5   9          2.74          4.01         1.92 o                         
   3   5   9         23.90         26.55         2.02 o                         
   4   5   9          9.73          5.79         2.38 o                         
   5   5   9         23.81         26.40         2.07 o                         
  -8   6   9         15.74         11.85         1.80 o                         
  -7   6   9         52.70         53.81         3.63 o                         
  -6   6   9         26.23         26.91         2.00 o                         
  -5   6   9         24.18         19.94         2.65 o                         
  -4   6   9        444.47        468.46        64.91 o                         
  -3   6   9          8.46          9.23         1.70 o                         
  -2   6   9          0.19          1.26         1.84 o                         
  -1   6   9         80.90         86.33         2.69 o                         
   0   6   9          2.46         -0.91         1.93 o                         
   1   6   9          8.70          9.32         2.61 o                         
 -16   0  10          4.13          2.54         1.94 o                         
 -14   0  10          8.46         10.03         1.83 o                         
 -12   0  10          0.79          0.22         1.26 o                         
 -10   0  10        176.40        181.79         7.34 o                         
  -8   0  10       1246.43       1316.82        64.25 o                         
  -6   0  10        434.95        456.12        30.22 o                         
  -4   0  10          1.89          1.30         0.91 o                         
  -2   0  10        198.86        206.97        13.02 o                         
   0   0  10        350.64        393.22        13.95 o                         
   2   0  10         52.48         63.58         4.48 o                         
   4   0  10          1.89          1.21         1.25 o                         
   6   0  10         31.09         32.11         1.67 o                         
   8   0  10          0.04         -1.31         2.34 o                         
 -16   1  10        208.40        219.31        12.63 o                         
 -15   1  10          0.91          0.81         1.05 o                         
 -14   1  10         23.14         23.96         2.14 o                         
 -13   1  10         58.48         57.80         3.43 o                         
 -12   1  10        179.60        147.81         6.55 o                         
 -11   1  10          4.00          2.50         0.84 o                         
 -10   1  10          8.51          8.53         0.88 o                         
  -9   1  10        978.19       1005.13        30.20 o                         
  -8   1  10        880.19        914.70        33.08 o                         
  -7   1  10         46.77         43.87         2.54 o                         
  -6   1  10          0.87          4.54         1.03 o                         
  -5   1  10          3.86          4.95         0.85 o                         
  -4   1  10         60.63         65.11         3.00 o                         
  -3   1  10          4.34          5.95         0.83 o                         
  -2   1  10        148.18        169.77         7.00 o                         
  -1   1  10         25.35         27.73         1.20 o                         
   0   1  10          0.34          0.65         1.11 o                         
   1   1  10        107.50        108.63         3.78 o                         
   2   1  10         81.63         84.18         1.69 o                         
   3   1  10          3.62          3.71         0.98 o                         
   4   1  10          0.03         -0.17         1.08 o                         
   5   1  10         34.03         31.28         1.38 o                         
   6   1  10         69.62         75.17         1.51 o                         
   7   1  10          9.42          9.62         1.24 o                         
   8   1  10          0.19          0.15         1.50 o                         
 -15   2  10          1.29          1.29         1.19 o                         
 -14   2  10         39.42         51.06         2.01 o                         
 -13   2  10         72.49         68.58         1.76 o                         
 -12   2  10          1.06          0.86         1.08 o                         
 -11   2  10          0.08          1.21         1.11 o                         
 -10   2  10        564.76        523.38        27.11 o                         
  -9   2  10         97.21        101.42         4.18 o                         
  -8   2  10         39.57         46.96         2.59 o                         
  -7   2  10         50.77         53.61         2.26 o                         
  -6   2  10          3.63          4.16         0.93 o                         
  -5   2  10         37.67         38.73         1.27 o                         
  -4   2  10          0.65         -0.32         1.14 o                         
  -3   2  10          1.83          1.93         1.01 o                         
  -2   2  10          3.14          5.06         1.17 o                         
  -1   2  10          4.53          4.74         1.14 o                         
   0   2  10        191.57        200.36        10.14 o                         
   1   2  10         20.05         18.81         1.11 o                         
   2   2  10          9.38          8.03         1.05 o                         
   3   2  10        604.07        626.25        11.66 o                         
   4   2  10        206.65        210.98         5.17 o                         
   5   2  10         50.26         54.03         1.27 o                         
   6   2  10          0.64          2.02         1.47 o                         
   7   2  10         99.51        101.51         2.90 o                         
   8   2  10          0.04          0.15         1.51 o                         
 -14   3  10         13.43         14.99         1.28 o                         
 -13   3  10         11.92          9.65         1.69 o                         
 -12   3  10         18.02         19.90         1.14 o                         
 -11   3  10         20.11         22.14         1.31 o                         
 -10   3  10         13.42         11.79         0.92 o                         
  -9   3  10         27.88         26.42         0.92 o                         
  -8   3  10          7.96          5.04         1.00 o                         
  -7   3  10          0.67          0.68         1.09 o                         
  -6   3  10        122.10        106.19         5.41 o                         
  -5   3  10        100.48         91.48         3.49 o                         
  -4   3  10        122.15        122.09         4.50 o                         
  -3   3  10         37.17         40.97         1.75 o                         
  -2   3  10        201.63        199.95         9.12 o                         
  -1   3  10        113.86        105.84         7.26 o                         
   0   3  10         15.14         17.17         1.56 o                         
   1   3  10        186.49        195.05        11.64 o                         
   2   3  10        395.69        406.80        19.21 o                         
   3   3  10          0.09          0.30         1.26 o                         
   4   3  10         98.18        101.02         2.39 o                         
   5   3  10        135.59        121.18         3.91 o                         
   6   3  10          2.93          2.97         1.28 o                         
   7   3  10          2.02          1.35         1.43 o                         
 -13   4  10         65.20         71.74         3.22 o                         
 -12   4  10          0.91          1.94         1.13 o                         
 -11   4  10         20.58         26.49         1.62 o                         
 -10   4  10         48.61         47.29         4.23 o                         
  -9   4  10         11.34         11.90         1.23 o                         
  -8   4  10         53.76         62.33         3.94 o                         
  -7   4  10         70.11         54.77         2.56 o                         
  -6   4  10        157.64        129.17         5.43 o                         
  -5   4  10          0.40          1.71         1.00 o                         
  -4   4  10          7.28          6.08         1.06 o                         
  -3   4  10          7.04          9.02         1.12 o                         
  -2   4  10          5.40          7.14         1.55 o                         
  -1   4  10         60.77         59.22         7.89 o                         
   0   4  10         63.56         62.96         1.95 o                         
   1   4  10          2.37          2.58         1.55 o                         
   2   4  10          3.17          3.97         2.89 o                         
   3   4  10        255.84        250.25        11.21 o                         
   4   4  10        241.95        218.19         6.50 o                         
   5   4  10          0.05         -1.46         4.02 o                         
 -11   5  10         15.21         16.04         1.42 o                         
 -10   5  10         34.06         33.99         1.74 o                         
  -9   5  10         41.34         47.45         4.76 o                         
  -8   5  10         87.95         78.79         4.87 o                         
  -7   5  10          0.67         -0.93         1.16 o                         
  -6   5  10          3.61          4.32         1.49 o                         
  -5   5  10          0.17          0.44         1.53 o                         
  -4   5  10          4.90          5.68         1.54 o                         
  -3   5  10          1.84          2.93         1.35 o                         
  -2   5  10         68.16         74.61         1.61 o                         
  -1   5  10         30.76         30.13         2.77 o                         
   0   5  10          0.16         -0.80         1.33 o                         
   1   5  10          7.79          8.24         2.46 o                         
   2   5  10         18.69         22.55         1.87 o                         
   3   5  10          1.85          2.80         2.59 o                         
  -7   6  10          4.54          3.49         1.64 o                         
  -6   6  10         14.72         11.48         1.81 o                         
  -5   6  10         93.59        100.85         9.80 o                         
  -4   6  10        218.69        202.66        18.09 o                         
  -3   6  10          0.32          0.38         2.38 o                         
  -2   6  10          0.07          0.39         1.94 o                         
  -1   6  10          1.57          1.57         1.94 o                         
 -15   0  11          0.00          0.53         1.58 o                         
 -13   0  11          0.21         -0.40         1.31 o                         
 -11   0  11          6.49          5.97         1.01 o                         
  -9   0  11        486.34        517.77        27.39 o                         
  -7   0  11       1417.57       1538.57       156.01 o                         
  -5   0  11        152.21        150.45        13.87 o                         
  -3   0  11        304.31        329.96        34.21 o                         
  -1   0  11          9.16         12.30         3.74 o                         
   1   0  11         35.24         33.07         1.66 o                         
   3   0  11          6.54          6.14         1.28 o                         
   5   0  11          0.00          0.71         1.87 o                         
   7   0  11          3.68          5.14         1.91 o                         
 -16   1  11         12.20         12.07         1.73 o                         
 -15   1  11         44.85         40.96         1.98 o                         
 -14   1  11        113.95        109.65         4.65 o                         
 -13   1  11          0.20          0.67         0.84 o                         
 -12   1  11         10.14         10.77         0.86 o                         
 -11   1  11          9.83          6.47         0.92 o                         
 -10   1  11          6.90          7.60         1.20 o                         
  -9   1  11         45.65         46.78         1.50 o                         
  -8   1  11        392.74        412.76        16.87 o                         
  -7   1  11        114.58        121.27         6.12 o                         
  -6   1  11         94.46         97.99         4.61 o                         
  -5   1  11          0.49          1.70         1.13 o                         
  -4   1  11         67.38         73.01         3.88 o                         
  -3   1  11          6.66          5.88         1.14 o                         
  -2   1  11         47.88         55.47         1.99 o                         
  -1   1  11          3.69          3.42         1.00 o                         
   0   1  11         16.75         18.03         1.15 o                         
   1   1  11         68.15         69.40         2.73 o                         
   2   1  11          9.50         12.61         1.38 o                         
   3   1  11         42.40         43.85         1.25 o                         
   4   1  11          2.71          1.32         1.20 o                         
   5   1  11        151.19        148.38         4.98 o                         
   6   1  11          5.80          7.66         1.40 o                         
   7   1  11         12.01         13.00         1.54 o                         
 -15   2  11         34.98         33.85         2.41 o                         
 -14   2  11          0.01          0.33         1.02 o                         
 -13   2  11          0.04         -0.65         1.10 o                         
 -12   2  11          1.97          0.37         0.94 o                         
 -11   2  11          2.07          1.26         0.91 o                         
 -10   2  11        161.57        143.78         6.59 o                         
  -9   2  11         56.77         51.33         2.44 o                         
  -8   2  11          4.12          2.78         0.79 o                         
  -7   2  11         11.01         10.03         0.87 o                         
  -6   2  11          5.16          3.25         0.91 o                         
  -5   2  11          0.01          1.40         0.84 o                         
  -4   2  11        121.33        122.38         7.17 o                         
  -3   2  11        137.82        143.39         8.83 o                         
  -2   2  11          1.20          0.84         0.98 o                         
  -1   2  11         12.52         13.09         1.02 o                         
   0   2  11         13.58         17.78         1.24 o                         
   1   2  11         37.37         34.44         1.28 o                         
   2   2  11        115.18        118.38         5.11 o                         
   3   2  11        180.74        189.19         4.84 o                         
   4   2  11         53.31         49.62         1.50 o                         
   5   2  11         33.12         33.38         1.45 o                         
   6   2  11         21.06         22.18         2.02 o                         
 -14   3  11         12.23         11.68         1.21 o                         
 -13   3  11          3.83          3.99         1.13 o                         
 -12   3  11          6.45          3.97         1.21 o                         
 -11   3  11        120.89        125.02         3.30 o                         
 -10   3  11         28.51         27.06         1.14 o                         
  -9   3  11         24.54         23.65         2.19 o                         
  -8   3  11          0.31          0.56         1.09 o                         
  -7   3  11         32.22         26.46         1.16 o                         
  -6   3  11         25.64         24.23         1.18 o                         
  -5   3  11        248.00        229.88         9.59 o                         
  -4   3  11         23.15         19.91         1.62 o                         
  -3   3  11         34.07         32.27         1.90 o                         
  -2   3  11         22.17         22.82         1.09 o                         
  -1   3  11         58.16         64.34         3.90 o                         
   0   3  11        152.85        150.99         7.45 o                         
   1   3  11          9.37          7.77         1.33 o                         
   2   3  11         18.82         18.64         1.22 o                         
   3   3  11         78.35         80.86         2.60 o                         
   4   3  11          0.03         -0.55         1.30 o                         
   5   3  11          0.99          1.57         1.85 o                         
   6   3  11          0.10         -0.05         1.67 o                         
 -13   4  11          0.17         -1.00         1.52 o                         
 -12   4  11          1.38          1.57         1.50 o                         
 -11   4  11          0.59          1.09         1.23 o                         
 -10   4  11          0.44          1.62         1.10 o                         
  -9   4  11          3.12          4.78         1.36 o                         
  -8   4  11          1.26          1.49         1.19 o                         
  -7   4  11         13.10          9.34         1.21 o                         
  -6   4  11         43.01         38.07         1.54 o                         
  -5   4  11         20.48         19.38         2.06 o                         
  -4   4  11         38.67         36.72         1.59 o                         
  -3   4  11          0.72          0.51         1.56 o                         
  -2   4  11         37.71         34.58         4.47 o                         
  -1   4  11         23.91         23.50         1.61 o                         
   0   4  11         68.60         63.56         5.43 o                         
   1   4  11          2.27          1.79         1.90 o                         
   2   4  11          1.96          3.27         1.58 o                         
   3   4  11        114.08        105.39         3.57 o                         
   4   4  11        144.18        105.63         2.10 o                         
 -10   5  11          1.73          2.74         1.67 o                         
  -9   5  11         25.75         25.21         1.74 o                         
  -8   5  11        106.31         97.77         4.64 o                         
  -7   5  11         84.50         83.01         2.39 o                         
  -6   5  11          3.72          2.86         1.35 o                         
  -5   5  11          6.54          7.47         1.64 o                         
  -4   5  11         39.00         46.62         4.02 o                         
  -3   5  11          4.81          4.98         1.94 o                         
  -2   5  11          5.28          4.06         2.76 o                         
  -1   5  11          0.09          1.43         1.88 o                         
   0   5  11          6.43          2.24         1.98 o                         
   1   5  11          1.09          0.46         2.36 o                         
 -14   0  12        151.78        151.45         9.61 o                         
 -12   0  12        157.83        161.01        10.57 o                         
 -10   0  12        359.81        364.80        24.15 o                         
  -8   0  12        603.64        626.24        61.98 o                         
  -6   0  12       1949.64       2112.94       199.63 o                         
  -4   0  12         96.75         99.02        11.68 o                         
  -2   0  12        543.82        591.08        48.40 o                         
   0   0  12          3.95          4.24         1.54 o                         
   2   0  12         14.20         16.66         1.71 o                         
   4   0  12         22.23         18.01         2.00 o                         
   6   0  12          9.30         10.55         2.39 o                         
 -15   1  12         36.40         37.26         3.17 o                         
 -14   1  12         34.81         37.15         2.01 o                         
 -13   1  12        111.67        107.34         4.77 o                         
 -12   1  12         48.14         50.40         2.53 o                         
 -11   1  12        149.69        146.61         7.40 o                         
 -10   1  12         82.83         83.67         3.62 o                         
  -9   1  12         24.87         24.96         1.06 o                         
  -8   1  12        202.54        215.88        10.16 o                         
  -7   1  12        117.30        128.54         5.84 o                         
  -6   1  12         23.62         22.88         1.43 o                         
  -5   1  12         78.90         81.23         4.70 o                         
  -4   1  12         73.61         76.93         4.10 o                         
  -3   1  12         41.36         40.04         2.87 o                         
  -2   1  12          9.08          9.95         0.92 o                         
  -1   1  12        173.31        180.79         9.45 o                         
   0   1  12        238.76        245.64        11.14 o                         
   1   1  12          4.19          5.16         1.12 o                         
   2   1  12         60.09         66.54         2.30 o                         
   3   1  12          1.71          2.08         1.21 o                         
   4   1  12         61.95         62.72         1.41 o                         
   5   1  12          9.48         11.65         1.49 o                         
   6   1  12         24.84         23.94         1.57 o                         
 -15   2  12          3.62          1.36         1.29 o                         
 -14   2  12         16.70         17.94         1.40 o                         
 -13   2  12         26.33         23.01         1.25 o                         
 -12   2  12         76.02         66.15         2.58 o                         
 -11   2  12          3.44          3.22         1.19 o                         
 -10   2  12          0.58          0.48         1.09 o                         
  -9   2  12          4.61          4.16         0.99 o                         
  -8   2  12          3.79          4.38         0.79 o                         
  -7   2  12          1.25          0.87         0.98 o                         
  -6   2  12         22.77         19.07         2.01 o                         
  -5   2  12          8.94          7.25         1.01 o                         
  -4   2  12         13.12         13.39         1.18 o                         
  -3   2  12         37.47         35.43         2.41 o                         
  -2   2  12         29.33         28.88         2.08 o                         
  -1   2  12          6.68          5.46         1.03 o                         
   0   2  12         85.37         82.05         3.79 o                         
   1   2  12        286.89        300.00        12.42 o                         
   2   2  12        466.84        479.63        17.13 o                         
   3   2  12          0.31          0.02         1.25 o                         
   4   2  12          1.69          2.16         1.36 o                         
   5   2  12         29.37         30.04         1.58 o                         
 -13   3  12          6.85          9.55         1.13 o                         
 -12   3  12         65.02         64.22         2.61 o                         
 -11   3  12         14.46         10.94         1.25 o                         
 -10   3  12         13.55         15.20         1.35 o                         
  -9   3  12          1.88          1.85         1.20 o                         
  -8   3  12         94.20         83.91         4.99 o                         
  -7   3  12          2.35          1.82         1.01 o                         
  -6   3  12          6.17          4.40         0.98 o                         
  -5   3  12          0.60          0.51         1.05 o                         
  -4   3  12        275.99        257.45        12.08 o                         
  -3   3  12          0.08         -0.05         0.93 o                         
  -2   3  12         17.00         15.97         1.05 o                         
  -1   3  12         67.10         68.05         3.54 o                         
   0   3  12         15.00         14.00         1.19 o                         
   1   3  12          0.03          0.74         1.26 o                         
   2   3  12          7.83          8.64         1.29 o                         
   3   3  12          2.07          0.54         1.38 o                         
   4   3  12          0.49         -0.22         1.60 o                         
 -12   4  12         11.20         16.59         1.54 o                         
 -11   4  12          2.25          4.00         1.51 o                         
 -10   4  12          2.11          0.86         1.38 o                         
  -9   4  12         25.47         23.24         1.42 o                         
  -8   4  12          0.10          0.00         1.41 o                         
  -7   4  12          1.81          0.01         1.28 o                         
  -6   4  12          1.22          0.64         1.25 o                         
  -5   4  12         30.73         27.98         1.85 o                         
  -4   4  12          1.86          0.38         1.29 o                         
  -3   4  12          6.80          6.50         1.47 o                         
  -2   4  12         80.78         73.25         2.31 o                         
  -1   4  12         71.51         71.00         1.83 o                         
   0   4  12         16.16         13.11         1.63 o                         
   1   4  12         26.55         28.56         2.30 o                         
   2   4  12         36.19         34.64         2.47 o                         
  -9   5  12          3.20          2.32         1.78 o                         
  -8   5  12         25.95         31.14         1.74 o                         
  -7   5  12          1.14          1.98         1.84 o                         
  -6   5  12         26.82         32.38         1.73 o                         
  -5   5  12          3.16          5.76         2.35 o                         
  -4   5  12         27.45         35.20         4.68 o                         
  -3   5  12          4.84          6.01         2.35 o                         
  -2   5  12         19.22         20.71         2.01 o                         
  -1   5  12          7.86         11.92         1.98 o                         
 -15   0  13        167.33        156.42        11.83 o                         
 -13   0  13         10.46         11.89         3.36 o                         
 -11   0  13          5.54          5.69         1.57 o                         
  -9   0  13        202.98        206.22        13.59 o                         
  -7   0  13        540.67        561.17        52.31 o                         
  -5   0  13          4.44          3.20         1.60 o                         
  -3   0  13          2.15          3.37         1.67 o                         
  -1   0  13          3.70          5.77         1.54 o                         
   1   0  13         13.41         13.98         1.93 o                         
   3   0  13          6.11          7.28         1.94 o                         
   5   0  13          0.03         -1.82         1.97 o                         
 -15   1  13          0.96          0.59         1.28 o                         
 -14   1  13         72.49         68.43         2.82 o                         
 -13   1  13         66.41         67.52         1.88 o                         
 -12   1  13         45.82         45.48         1.50 o                         
 -11   1  13          0.91          0.20         1.10 o                         
 -10   1  13        100.12        100.60         3.02 o                         
  -9   1  13        164.84        165.77         6.78 o                         
  -8   1  13        371.29        382.52        22.74 o                         
  -7   1  13         77.21         76.48         3.19 o                         
  -6   1  13        110.10        116.55         7.22 o                         
  -5   1  13          0.06          0.55         1.00 o                         
  -4   1  13         25.90         27.60         1.08 o                         
  -3   1  13         23.88         26.07         2.59 o                         
  -2   1  13         74.36         77.01         3.87 o                         
  -1   1  13          0.00          0.82         0.97 o                         
   0   1  13         92.28         98.62         4.58 o                         
   1   1  13         26.45         32.05         1.60 o                         
   2   1  13         45.70         47.35         1.74 o                         
   3   1  13        160.07        157.60         8.16 o                         
   4   1  13        326.74        351.61        12.73 o                         
 -14   2  13          0.30          0.51         1.37 o                         
 -13   2  13          0.31          0.83         1.34 o                         
 -12   2  13         34.15         27.03         2.37 o                         
 -11   2  13        117.86        119.69         6.65 o                         
 -10   2  13          0.09         -0.33         1.01 o                         
  -9   2  13         45.96         45.80         3.84 o                         
  -8   2  13          0.65          0.07         1.06 o                         
  -7   2  13          8.86          8.98         0.91 o                         
  -6   2  13          2.03          2.01         0.98 o                         
  -5   2  13         41.36         43.46         3.79 o                         
  -4   2  13         64.03         60.77         4.64 o                         
  -3   2  13          3.41          2.24         1.00 o                         
  -2   2  13         49.04         56.83         3.35 o                         
  -1   2  13          2.25          1.50         1.33 o                         
   0   2  13         28.58         30.46         1.32 o                         
   1   2  13        130.57        132.19         6.91 o                         
   2   2  13         37.91         42.71         1.51 o                         
   3   2  13         22.91         22.48         1.72 o                         
   4   2  13          7.22          6.33         1.88 o                         
 -13   3  13         21.55         25.57         1.56 o                         
 -12   3  13          2.87          0.15         1.50 o                         
 -11   3  13         24.26         27.22         1.40 o                         
 -10   3  13         28.59         22.35         1.18 o                         
  -9   3  13         50.74         47.39         2.35 o                         
  -8   3  13         10.43         11.80         1.36 o                         
  -7   3  13         33.83         34.06         2.41 o                         
  -6   3  13         56.22         41.78         1.38 o                         
  -5   3  13         12.86         11.50         1.13 o                         
  -4   3  13          1.31          0.14         1.24 o                         
  -3   3  13         12.88         12.96         1.40 o                         
  -2   3  13          1.00          1.14         1.28 o                         
  -1   3  13          2.13          2.78         1.27 o                         
   0   3  13          2.42          3.25         1.29 o                         
   1   3  13          7.78          7.86         1.33 o                         
   2   3  13          0.01         -0.75         1.86 o                         
   3   3  13          4.84          4.76         1.86 o                         
 -11   4  13         15.00         16.86         1.56 o                         
 -10   4  13         26.68         27.20         1.74 o                         
  -9   4  13         17.68         21.84         1.82 o                         
  -8   4  13         15.48         16.26         1.35 o                         
  -7   4  13          0.01          0.11         1.22 o                         
  -6   4  13         20.08         16.41         1.48 o                         
  -5   4  13          1.73          1.06         1.47 o                         
  -4   4  13          0.05         -0.57         1.30 o                         
  -3   4  13          0.91          0.44         1.22 o                         
  -2   4  13        185.54        181.23        22.58 o                         
  -1   4  13          1.44          3.49         1.95 o                         
   0   4  13          4.60          8.92         1.93 o                         
   1   4  13          0.10         -0.18         1.94 o                         
 -14   0  14          9.86         10.65         1.55 o                         
 -12   0  14         94.80        100.29         2.82 o                         
 -10   0  14         10.36         10.54         1.64 o                         
  -8   0  14       1105.05       1136.50       137.38 o                         
  -6   0  14         97.93        102.93        10.66 o                         
  -4   0  14          0.27          0.51         1.76 o                         
  -2   0  14         14.99         17.44         1.90 o                         
   0   0  14          0.01         -0.28         1.89 o                         
   2   0  14         48.67         55.94         2.29 o                         
 -14   1  14          0.38         -0.37         1.39 o                         
 -13   1  14         39.55         41.55         2.99 o                         
 -12   1  14          4.02          0.73         1.13 o                         
 -11   1  14          3.76          3.28         1.12 o                         
 -10   1  14          1.75          2.76         1.11 o                         
  -9   1  14         35.34         33.54         2.77 o                         
  -8   1  14          5.08          4.75         1.39 o                         
  -7   1  14         19.34         19.65         1.69 o                         
  -6   1  14        440.39        466.44        30.70 o                         
  -5   1  14        104.98        113.27         4.77 o                         
  -4   1  14         31.80         35.37         2.22 o                         
  -3   1  14          1.87          1.23         1.28 o                         
  -2   1  14          0.88         -0.55         1.20 o                         
  -1   1  14          3.91          6.75         1.35 o                         
   0   1  14         37.90         43.32         3.43 o                         
   1   1  14          0.18          1.48         1.37 o                         
   2   1  14         99.55        104.74         3.84 o                         
   3   1  14         22.93         22.87         1.76 o                         
 -13   2  14          0.01         -1.07         1.85 o                         
 -12   2  14         46.42         46.95         2.43 o                         
 -11   2  14          8.96         13.69         1.38 o                         
 -10   2  14         46.12         43.02         1.81 o                         
  -9   2  14         39.13         42.00         2.60 o                         
  -8   2  14          0.08          0.57         0.96 o                         
  -7   2  14          0.52          0.46         0.94 o                         
  -6   2  14         35.36         37.42         3.92 o                         
  -5   2  14         62.09         64.72         3.91 o                         
  -4   2  14        272.00        268.72        15.50 o                         
  -3   2  14         20.79         18.80         1.38 o                         
  -2   2  14          0.24         -1.26         1.36 o                         
  -1   2  14          0.62          0.36         1.36 o                         
   0   2  14        106.94        104.91         6.15 o                         
   1   2  14          2.83          1.98         1.68 o                         
   2   2  14        109.97        102.88         5.57 o                         
 -12   3  14          6.22          7.83         1.37 o                         
 -11   3  14          4.36          4.57         1.54 o                         
 -10   3  14        148.20        150.98         5.56 o                         
  -9   3  14         45.66         40.76         2.89 o                         
  -8   3  14          9.93         11.44         1.14 o                         
  -7   3  14          4.67          2.01         1.04 o                         
  -6   3  14          5.75          2.96         1.11 o                         
  -5   3  14          6.62          5.92         1.22 o                         
  -4   3  14         14.10         13.61         1.39 o                         
  -3   3  14          2.79          3.82         1.42 o                         
  -2   3  14         18.96         16.48         1.64 o                         
  -1   3  14          0.51          1.06         1.41 o                         
   0   3  14          8.01          9.34         1.55 o                         
   1   3  14          0.02         -0.33         1.84 o                         
  -9   4  14          0.17         -0.14         1.51 o                         
  -8   4  14         38.91         40.33         1.63 o                         
  -7   4  14          5.69          4.97         1.75 o                         
  -6   4  14          5.80          5.02         1.61 o                         
  -5   4  14          1.11          1.45         1.59 o                         
  -4   4  14          0.04         -0.12         1.63 o                         
  -3   4  14          9.86         10.21         1.70 o                         
  -2   4  14          0.16         -0.52         1.95 o                         
 -13   0  15        254.90        235.89        13.00 o                         
 -11   0  15         40.20         43.51         1.79 o                         
  -9   0  15         61.85         66.15         3.23 o                         
  -7   0  15         20.98         26.13         2.23 o                         
  -5   0  15          5.13          6.63         1.91 o                         
  -3   0  15          0.28         -0.20         1.89 o                         
  -1   0  15          0.00          0.08         1.93 o                         
   1   0  15          6.17          5.33         1.97 o                         
 -13   1  15          2.08          2.04         1.12 o                         
 -12   1  15          0.01         -0.37         1.26 o                         
 -11   1  15         17.98         16.57         1.28 o                         
 -10   1  15          1.42          1.06         1.12 o                         
  -9   1  15         46.25         48.19         3.61 o                         
  -8   1  15         51.05         53.18         2.82 o                         
  -7   1  15          4.89          2.90         1.26 o                         
  -6   1  15        304.52        326.62        22.88 o                         
  -5   1  15        372.70        376.11        27.41 o                         
  -4   1  15         29.12         30.51         1.31 o                         
  -3   1  15          6.56          6.74         1.23 o                         
  -2   1  15        174.50        180.40         9.18 o                         
  -1   1  15          0.14          0.02         1.24 o                         
   0   1  15         11.73          9.32         1.70 o                         
   1   1  15          6.64          5.30         1.71 o                         
 -12   2  15         45.96         44.00         1.94 o                         
 -11   2  15          0.24          0.03         1.27 o                         
 -10   2  15         10.63         12.62         1.37 o                         
  -9   2  15          0.39          0.40         0.98 o                         
  -8   2  15          0.08          0.69         1.04 o                         
  -7   2  15        186.58        167.69        14.41 o                         
  -6   2  15          0.92          1.21         1.23 o                         
  -5   2  15          0.85          1.65         1.22 o                         
  -4   2  15         11.79         15.00         1.28 o                         
  -3   2  15        167.91        168.39        10.39 o                         
  -2   2  15          1.36          2.22         1.53 o                         
  -1   2  15          2.14          0.98         1.67 o                         
   0   2  15         40.51         40.87         2.42 o                         
 -10   3  15          3.95          3.56         1.52 o                         
  -9   3  15          8.20          8.37         1.38 o                         
  -8   3  15          0.32          0.92         1.38 o                         
  -7   3  15          1.30          0.28         1.50 o                         
  -6   3  15          0.13         -1.48         1.48 o                         
  -5   3  15          0.00          0.05         1.25 o                         
  -4   3  15          0.19          0.46         1.39 o                         
  -3   3  15          0.01          0.19         1.49 o                         
  -2   3  15          4.95          3.91         1.55 o                         
 -10   0  16          5.75          4.51         1.96 o                         
  -8   0  16        117.61        116.13        18.37 o                         
  -6   0  16          2.25          2.31         3.04 o                         
  -4   0  16          0.10         -2.05         2.05 o                         
  -2   0  16          7.86          7.35         1.96 o                         
 -11   1  16         92.62         96.14         4.19 o                         
 -10   1  16          0.10          1.58         1.18 o                         
  -9   1  16          3.15          3.57         1.51 o                         
  -8   1  16         44.54         42.80         3.51 o                         
  -7   1  16        111.13        116.10         7.80 o                         
  -6   1  16          5.85          4.43         1.31 o                         
  -5   1  16          4.51          3.88         1.32 o                         
  -4   1  16          9.83          8.54         1.40 o                         
  -3   1  16         11.27         12.37         1.77 o                         
  -2   1  16         26.05         27.85         1.98 o                         
  -1   1  16         37.52         36.97         1.93 o                         
 -10   2  16          7.32          8.24         1.54 o                         
  -9   2  16         13.01         16.24         1.32 o                         
  -8   2  16          0.74          1.72         1.50 o                         
  -7   2  16        154.26        150.06        10.79 o                         
  -6   2  16         18.32         14.30         1.43 o                         
  -5   2  16          4.79          4.69         1.72 o                         
  -4   2  16         97.07         94.54         8.27 o                         
  -3   2  16         79.55         72.21         5.94 o                         
  -7   0  17          5.66          5.04         2.35 o                         
  -5   0  17          6.89          7.92         1.98 o                         
                                                                                
